# Supplementary material for: Transcriptome Analyses of Diaphorina citri Midgut Responses to Candidatus Liberibacter Asiaticus Infection
Source: Insects. 2020 Mar 7;11(3):171. doi: 10.3390/insects11030171 (PMC7143376; doi:10.3390/insects11030171)
Supplement: Supplementary file 1 [file insects-11-00171-s001.zip]

Archive with 4 entries (3 files):
- Supplementary File/Table S1.docx
- Supplementary File/Table S2.xlsx
- Supplementary File/Table S3.xlsx
- Supplementary File/
