# Supplementary material for: Transcriptome Analyses of Diaphorina citri Midgut Responses to Candidatus Liberibacter Asiaticus Infection
Source: Insects. 2020 Mar 7;11(3):171. doi: 10.3390/insects11030171 (PMC7143376; doi:10.3390/insects11030171)
Supplement: Supplementary file 1 [file insects-11-00171-s001.zip › Supplementary File/Table S2.xlsx]

## Sheet: Upregulated DEGs 
GO enrichment analysis of up-regulated DEGs
Category	GOID	Description	GeneRatio	BgRatio	pvalue	padj	geneID	geneName	Count
BP	GO:0006030	chitin metabolic process	7/106	37/4957	1.01766e-05	0.000590241	DcitrP020645.1/DcitrP031020.1/DcitrP005615.1/DcitrP060685.1/DcitrP005665.1/DcitrP034815.1/DcitrP060690.1	DcitrP020645.1/DcitrP031020.1/DcitrP005615.1/DcitrP060685.1/DcitrP005665.1/DcitrP034815.1/DcitrP060690.1	7
BP	GO:0006040	amino sugar metabolic process	7/106	37/4957	1.01766e-05	0.000590241	DcitrP020645.1/DcitrP031020.1/DcitrP005615.1/DcitrP060685.1/DcitrP005665.1/DcitrP034815.1/DcitrP060690.1	DcitrP020645.1/DcitrP031020.1/DcitrP005615.1/DcitrP060685.1/DcitrP005665.1/DcitrP034815.1/DcitrP060690.1	7
BP	GO:1901071	glucosamine-containing compound metabolic process	7/106	37/4957	1.01766e-05	0.000590241	DcitrP020645.1/DcitrP031020.1/DcitrP005615.1/DcitrP060685.1/DcitrP005665.1/DcitrP034815.1/DcitrP060690.1	DcitrP020645.1/DcitrP031020.1/DcitrP005615.1/DcitrP060685.1/DcitrP005665.1/DcitrP034815.1/DcitrP060690.1	7
BP	GO:0006022	aminoglycan metabolic process	7/106	41/4957	2.07127e-05	0.000901003	DcitrP020645.1/DcitrP031020.1/DcitrP005615.1/DcitrP060685.1/DcitrP005665.1/DcitrP034815.1/DcitrP060690.1	DcitrP020645.1/DcitrP031020.1/DcitrP005615.1/DcitrP060685.1/DcitrP005665.1/DcitrP034815.1/DcitrP060690.1	7
BP	GO:0005975	carbohydrate metabolic process	14/106	194/4957	5.46461e-05	0.00190168	DcitrP031020.1/DcitrP047430.1/DcitrP068980.1/DcitrP088260.1/novel.1250/DcitrP015635.1/DcitrP086235.1/DcitrP024075.1/DcitrP042805.1/DcitrP021975.1/DcitrP015660.1/DcitrP059565.1/DcitrP048145.1/DcitrP013370.1	DcitrP031020.1/DcitrP047430.1/DcitrP068980.1/DcitrP088260.1/-/DcitrP015635.1/DcitrP086235.1/DcitrP024075.1/DcitrP042805.1/DcitrP021975.1/DcitrP015660.1/DcitrP059565.1/DcitrP048145.1/DcitrP013370.1	14
BP	GO:0006869	lipid transport	4/106	24/4957	0.00150957	0.0437776	DcitrP039190.1/DcitrP022220.1/DcitrP051820.1/DcitrP022285.1	DcitrP039190.1/DcitrP022220.1/DcitrP051820.1/DcitrP022285.1	4
BP	GO:0010876	lipid localization	4/106	27/4957	0.00237342	0.0589964	DcitrP039190.1/DcitrP022220.1/DcitrP051820.1/DcitrP022285.1	DcitrP039190.1/DcitrP022220.1/DcitrP051820.1/DcitrP022285.1	4
BP	GO:1901564	organonitrogen compound metabolic process	20/106	487/4957	0.00295679	0.0643102	DcitrP020645.1/DcitrP073005.1/DcitrP031020.1/DcitrP005615.1/DcitrP060685.1/DcitrP059870.1/DcitrP059845.1/DcitrP005665.1/DcitrP068410.1/DcitrP034815.1/DcitrP069200.1/DcitrP003600.1/DcitrP060690.1/DcitrP019780.1/DcitrP019375.1/DcitrP002745.1/DcitrP008150.1/DcitrP025515.1/DcitrP062275.1/DcitrP094130.1	DcitrP020645.1/DcitrP073005.1/DcitrP031020.1/DcitrP005615.1/DcitrP060685.1/DcitrP059870.1/DcitrP059845.1/DcitrP005665.1/DcitrP068410.1/DcitrP034815.1/DcitrP069200.1/DcitrP003600.1/DcitrP060690.1/DcitrP019780.1/DcitrP019375.1/DcitrP002745.1/DcitrP008150.1/DcitrP025515.1/DcitrP062275.1/DcitrP094130.1	20
BP	GO:0044283	small molecule biosynthetic process	3/106	24/4957	0.0138786	0.268319	DcitrP047430.1/DcitrP012485.1/DcitrP086250.1	DcitrP047430.1/DcitrP012485.1/DcitrP086250.1	3
BP	GO:0006412	translation	11/106	271/4957	0.0290826	0.43928	DcitrP073005.1/DcitrP059870.1/DcitrP059845.1/DcitrP068410.1/DcitrP069200.1/DcitrP019375.1/DcitrP002745.1/DcitrP008150.1/DcitrP025515.1/DcitrP062275.1/DcitrP094130.1	DcitrP073005.1/DcitrP059870.1/DcitrP059845.1/DcitrP068410.1/DcitrP069200.1/DcitrP019375.1/DcitrP002745.1/DcitrP008150.1/DcitrP025515.1/DcitrP062275.1/DcitrP094130.1	11
BP	GO:0044265	cellular macromolecule catabolic process	5/106	82/4957	0.0302489	0.43928	DcitrP055490.1/DcitrP059695.1/DcitrP024565.1/DcitrP055750.1/DcitrP057820.1	DcitrP055490.1/DcitrP059695.1/DcitrP024565.1/DcitrP055750.1/DcitrP057820.1	5
BP	GO:0043043	peptide biosynthetic process	11/106	278/4957	0.0341858	0.43928	DcitrP073005.1/DcitrP059870.1/DcitrP059845.1/DcitrP068410.1/DcitrP069200.1/DcitrP019375.1/DcitrP002745.1/DcitrP008150.1/DcitrP025515.1/DcitrP062275.1/DcitrP094130.1	DcitrP073005.1/DcitrP059870.1/DcitrP059845.1/DcitrP068410.1/DcitrP069200.1/DcitrP019375.1/DcitrP002745.1/DcitrP008150.1/DcitrP025515.1/DcitrP062275.1/DcitrP094130.1	11
BP	GO:0043604	amide biosynthetic process	11/106	281/4957	0.0365576	0.43928	DcitrP073005.1/DcitrP059870.1/DcitrP059845.1/DcitrP068410.1/DcitrP069200.1/DcitrP019375.1/DcitrP002745.1/DcitrP008150.1/DcitrP025515.1/DcitrP062275.1/DcitrP094130.1	DcitrP073005.1/DcitrP059870.1/DcitrP059845.1/DcitrP068410.1/DcitrP069200.1/DcitrP019375.1/DcitrP002745.1/DcitrP008150.1/DcitrP025515.1/DcitrP062275.1/DcitrP094130.1	11
BP	GO:0009057	macromolecule catabolic process	5/106	87/4957	0.037704	0.43928	DcitrP055490.1/DcitrP059695.1/DcitrP024565.1/DcitrP055750.1/DcitrP057820.1	DcitrP055490.1/DcitrP059695.1/DcitrP024565.1/DcitrP055750.1/DcitrP057820.1	5
BP	GO:1901135	carbohydrate derivative metabolic process	8/106	180/4957	0.0378689	0.43928	DcitrP020645.1/DcitrP031020.1/DcitrP005615.1/DcitrP060685.1/DcitrP005665.1/DcitrP034815.1/DcitrP060690.1/DcitrP019780.1	DcitrP020645.1/DcitrP031020.1/DcitrP005615.1/DcitrP060685.1/DcitrP005665.1/DcitrP034815.1/DcitrP060690.1/DcitrP019780.1	8
BP	GO:0006518	peptide metabolic process	11/106	288/4957	0.042541	0.456387	DcitrP073005.1/DcitrP059870.1/DcitrP059845.1/DcitrP068410.1/DcitrP069200.1/DcitrP019375.1/DcitrP002745.1/DcitrP008150.1/DcitrP025515.1/DcitrP062275.1/DcitrP094130.1	DcitrP073005.1/DcitrP059870.1/DcitrP059845.1/DcitrP068410.1/DcitrP069200.1/DcitrP019375.1/DcitrP002745.1/DcitrP008150.1/DcitrP025515.1/DcitrP062275.1/DcitrP094130.1	11
BP	GO:1901566	organonitrogen compound biosynthetic process	13/106	366/4957	0.0470164	0.456387	DcitrP073005.1/DcitrP059870.1/DcitrP059845.1/DcitrP068410.1/DcitrP069200.1/DcitrP003600.1/DcitrP019780.1/DcitrP019375.1/DcitrP002745.1/DcitrP008150.1/DcitrP025515.1/DcitrP062275.1/DcitrP094130.1	DcitrP073005.1/DcitrP059870.1/DcitrP059845.1/DcitrP068410.1/DcitrP069200.1/DcitrP003600.1/DcitrP019780.1/DcitrP019375.1/DcitrP002745.1/DcitrP008150.1/DcitrP025515.1/DcitrP062275.1/DcitrP094130.1	13
BP	GO:0043603	cellular amide metabolic process	11/106	293/4957	0.0472125	0.456387	DcitrP073005.1/DcitrP059870.1/DcitrP059845.1/DcitrP068410.1/DcitrP069200.1/DcitrP019375.1/DcitrP002745.1/DcitrP008150.1/DcitrP025515.1/DcitrP062275.1/DcitrP094130.1	DcitrP073005.1/DcitrP059870.1/DcitrP059845.1/DcitrP068410.1/DcitrP069200.1/DcitrP019375.1/DcitrP002745.1/DcitrP008150.1/DcitrP025515.1/DcitrP062275.1/DcitrP094130.1	11
BP	GO:0044257	cellular protein catabolic process	4/106	68/4957	0.0567355	0.47048	DcitrP055490.1/DcitrP059695.1/DcitrP024565.1/DcitrP057820.1	DcitrP055490.1/DcitrP059695.1/DcitrP024565.1/DcitrP057820.1	4
BP	GO:0051603	proteolysis involved in cellular protein catabolic process	4/106	68/4957	0.0567355	0.47048	DcitrP055490.1/DcitrP059695.1/DcitrP024565.1/DcitrP057820.1	DcitrP055490.1/DcitrP059695.1/DcitrP024565.1/DcitrP057820.1	4
BP	GO:0006511	ubiquitin-dependent protein catabolic process	3/106	43/4957	0.0633251	0.47048	DcitrP055490.1/DcitrP024565.1/DcitrP057820.1	DcitrP055490.1/DcitrP024565.1/DcitrP057820.1	3
BP	GO:0019941	modification-dependent protein catabolic process	3/106	43/4957	0.0633251	0.47048	DcitrP055490.1/DcitrP024565.1/DcitrP057820.1	DcitrP055490.1/DcitrP024565.1/DcitrP057820.1	3
BP	GO:0043632	modification-dependent macromolecule catabolic process	3/106	43/4957	0.0633251	0.47048	DcitrP055490.1/DcitrP024565.1/DcitrP057820.1	DcitrP055490.1/DcitrP024565.1/DcitrP057820.1	3
BP	GO:0030163	protein catabolic process	4/106	72/4957	0.0672515	0.47048	DcitrP055490.1/DcitrP059695.1/DcitrP024565.1/DcitrP057820.1	DcitrP055490.1/DcitrP059695.1/DcitrP024565.1/DcitrP057820.1	4
BP	GO:0006508	proteolysis	13/106	387/4957	0.0675978	0.47048	DcitrP055490.1/DcitrP022775.1/DcitrP069400.1/DcitrP085175.1/DcitrP029315.1/DcitrP059695.1/DcitrP024565.1/DcitrP077305.1/DcitrP097315.1/DcitrP031320.1/DcitrP021855.1/DcitrP022770.1/DcitrP057820.1	DcitrP055490.1/DcitrP022775.1/DcitrP069400.1/DcitrP085175.1/DcitrP029315.1/DcitrP059695.1/DcitrP024565.1/DcitrP077305.1/DcitrP097315.1/DcitrP031320.1/DcitrP021855.1/DcitrP022770.1/DcitrP057820.1	13
BP	GO:0005996	monosaccharide metabolic process	2/106	27/4957	0.112601	0.693901	DcitrP047430.1/DcitrP024075.1	DcitrP047430.1/DcitrP024075.1	2
BP	GO:0019318	hexose metabolic process	2/106	27/4957	0.112601	0.693901	DcitrP047430.1/DcitrP024075.1	DcitrP047430.1/DcitrP024075.1	2
BP	GO:0044707	single-multicellular organism process	2/106	27/4957	0.112601	0.693901	DcitrP055490.1/DcitrP020855.1	DcitrP055490.1/DcitrP020855.1	2
BP	GO:0044248	cellular catabolic process	5/106	122/4957	0.11917	0.693901	DcitrP055490.1/DcitrP059695.1/DcitrP024565.1/DcitrP055750.1/DcitrP057820.1	DcitrP055490.1/DcitrP059695.1/DcitrP024565.1/DcitrP055750.1/DcitrP057820.1	5
BP	GO:0009108	coenzyme biosynthetic process	2/106	28/4957	0.119638	0.693901	DcitrP086250.1/DcitrP003600.1	DcitrP086250.1/DcitrP003600.1	2
BP	GO:0044765	single-organism transport	6/106	168/4957	0.149331	0.838179	DcitrP039190.1/DcitrP022220.1/DcitrP051820.1/DcitrP019780.1/DcitrP062755.1/DcitrP022285.1	DcitrP039190.1/DcitrP022220.1/DcitrP051820.1/DcitrP019780.1/DcitrP062755.1/DcitrP022285.1	6
BP	GO:1902578	single-organism localization	6/106	172/4957	0.16134	0.877286	DcitrP039190.1/DcitrP022220.1/DcitrP051820.1/DcitrP019780.1/DcitrP062755.1/DcitrP022285.1	DcitrP039190.1/DcitrP022220.1/DcitrP051820.1/DcitrP019780.1/DcitrP062755.1/DcitrP022285.1	6
BP	GO:1901575	organic substance catabolic process	5/106	137/4957	0.168595	0.888953	DcitrP055490.1/DcitrP059695.1/DcitrP024565.1/DcitrP055750.1/DcitrP057820.1	DcitrP055490.1/DcitrP059695.1/DcitrP024565.1/DcitrP055750.1/DcitrP057820.1	5
BP	GO:0015672	monovalent inorganic cation transport	3/106	71/4957	0.193485	0.915586	DcitrP023245.1/DcitrP019780.1/DcitrP062755.1	DcitrP023245.1/DcitrP019780.1/DcitrP062755.1	3
BP	GO:0006006	glucose metabolic process	1/106	10/4957	0.194552	0.915586	DcitrP047430.1	DcitrP047430.1	1
BP	GO:0006814	sodium ion transport	1/106	10/4957	0.194552	0.915586	DcitrP023245.1	DcitrP023245.1	1
BP	GO:0051188	cofactor biosynthetic process	2/106	38/4957	0.194694	0.915586	DcitrP086250.1/DcitrP003600.1	DcitrP086250.1/DcitrP003600.1	2
BP	GO:0009056	catabolic process	5/106	147/4957	0.205384	0.940441	DcitrP055490.1/DcitrP059695.1/DcitrP024565.1/DcitrP055750.1/DcitrP057820.1	DcitrP055490.1/DcitrP059695.1/DcitrP024565.1/DcitrP055750.1/DcitrP057820.1	5
BP	GO:0006013	mannose metabolic process	1/106	12/4957	0.228703	0.999755	DcitrP024075.1	DcitrP024075.1	1
BP	GO:0006818	hydrogen transport	2/106	44/4957	0.242122	0.999755	DcitrP019780.1/DcitrP062755.1	DcitrP019780.1/DcitrP062755.1	2
BP	GO:0015992	proton transport	2/106	44/4957	0.242122	0.999755	DcitrP019780.1/DcitrP062755.1	DcitrP019780.1/DcitrP062755.1	2
BP	GO:0006812	cation transport	4/106	126/4957	0.282971	0.999755	DcitrP023245.1/DcitrP090110.1/DcitrP019780.1/DcitrP062755.1	DcitrP023245.1/DcitrP090110.1/DcitrP019780.1/DcitrP062755.1	4
BP	GO:0006270	DNA replication initiation	1/106	16/4957	0.292759	0.999755	DcitrP029940.1	DcitrP029940.1	1
BP	GO:0006732	coenzyme metabolic process	2/106	51/4957	0.297997	0.999755	DcitrP086250.1/DcitrP003600.1	DcitrP086250.1/DcitrP003600.1	2
BP	GO:0051336	regulation of hydrolase activity	1/106	17/4957	0.307931	0.999755	DcitrP039615.1	DcitrP039615.1	1
BP	GO:0032501	multicellular organismal process	2/106	54/4957	0.321819	0.999755	DcitrP055490.1/DcitrP020855.1	DcitrP055490.1/DcitrP020855.1	2
BP	GO:0006754	ATP biosynthetic process	1/106	19/4957	0.337316	0.999755	DcitrP019780.1	DcitrP019780.1	1
BP	GO:0009142	nucleoside triphosphate biosynthetic process	1/106	19/4957	0.337316	0.999755	DcitrP019780.1	DcitrP019780.1	1
BP	GO:0009145	purine nucleoside triphosphate biosynthetic process	1/106	19/4957	0.337316	0.999755	DcitrP019780.1	DcitrP019780.1	1
BP	GO:0009201	ribonucleoside triphosphate biosynthetic process	1/106	19/4957	0.337316	0.999755	DcitrP019780.1	DcitrP019780.1	1
BP	GO:0009206	purine ribonucleoside triphosphate biosynthetic process	1/106	19/4957	0.337316	0.999755	DcitrP019780.1	DcitrP019780.1	1
BP	GO:0015985	energy coupled proton transport, down electrochemical gradient	1/106	19/4957	0.337316	0.999755	DcitrP019780.1	DcitrP019780.1	1
BP	GO:0015986	ATP synthesis coupled proton transport	1/106	19/4957	0.337316	0.999755	DcitrP019780.1	DcitrP019780.1	1
BP	GO:0009124	nucleoside monophosphate biosynthetic process	1/106	20/4957	0.351541	0.999755	DcitrP019780.1	DcitrP019780.1	1
BP	GO:0009127	purine nucleoside monophosphate biosynthetic process	1/106	20/4957	0.351541	0.999755	DcitrP019780.1	DcitrP019780.1	1
BP	GO:0009156	ribonucleoside monophosphate biosynthetic process	1/106	20/4957	0.351541	0.999755	DcitrP019780.1	DcitrP019780.1	1
BP	GO:0009168	purine ribonucleoside monophosphate biosynthetic process	1/106	20/4957	0.351541	0.999755	DcitrP019780.1	DcitrP019780.1	1
BP	GO:0034655	nucleobase-containing compound catabolic process	1/106	20/4957	0.351541	0.999755	DcitrP055750.1	DcitrP055750.1	1
BP	GO:0044723	single-organism carbohydrate metabolic process	2/106	58/4957	0.353266	0.999755	DcitrP047430.1/DcitrP024075.1	DcitrP047430.1/DcitrP024075.1	2
BP	GO:0016051	carbohydrate biosynthetic process	1/106	21/4957	0.365464	0.999755	DcitrP047430.1	DcitrP047430.1	1
BP	GO:0051186	cofactor metabolic process	2/106	62/4957	0.384207	0.999755	DcitrP086250.1/DcitrP003600.1	DcitrP086250.1/DcitrP003600.1	2
BP	GO:0033036	macromolecule localization	4/106	149/4957	0.395405	0.999755	DcitrP039190.1/DcitrP022220.1/DcitrP051820.1/DcitrP022285.1	DcitrP039190.1/DcitrP022220.1/DcitrP051820.1/DcitrP022285.1	4
BP	GO:0006261	DNA-dependent DNA replication	1/106	24/4957	0.40548	0.999755	DcitrP029940.1	DcitrP029940.1	1
BP	GO:0007275	multicellular organism development	1/106	24/4957	0.40548	0.999755	DcitrP055490.1	DcitrP055490.1	1
BP	GO:0019439	aromatic compound catabolic process	1/106	25/4957	0.418255	0.999755	DcitrP055750.1	DcitrP055750.1	1
BP	GO:0044270	cellular nitrogen compound catabolic process	1/106	25/4957	0.418255	0.999755	DcitrP055750.1	DcitrP055750.1	1
BP	GO:0046700	heterocycle catabolic process	1/106	25/4957	0.418255	0.999755	DcitrP055750.1	DcitrP055750.1	1
BP	GO:1901361	organic cyclic compound catabolic process	1/106	25/4957	0.418255	0.999755	DcitrP055750.1	DcitrP055750.1	1
BP	GO:0044281	small molecule metabolic process	7/106	292/4957	0.434323	0.999755	DcitrP047430.1/DcitrP012485.1/DcitrP024075.1/DcitrP086250.1/DcitrP069200.1/DcitrP019780.1/DcitrP021460.1	DcitrP047430.1/DcitrP012485.1/DcitrP024075.1/DcitrP086250.1/DcitrP069200.1/DcitrP019780.1/DcitrP021460.1	7
BP	GO:0006260	DNA replication	2/106	69/4957	0.436756	0.999755	DcitrP049105.1/DcitrP029940.1	DcitrP049105.1/DcitrP029940.1	2
BP	GO:0032502	developmental process	1/106	27/4957	0.442995	0.999755	DcitrP055490.1	DcitrP055490.1	1
BP	GO:0044767	single-organism developmental process	1/106	27/4957	0.442995	0.999755	DcitrP055490.1	DcitrP055490.1	1
BP	GO:0048856	anatomical structure development	1/106	27/4957	0.442995	0.999755	DcitrP055490.1	DcitrP055490.1	1
BP	GO:0006364	rRNA processing	1/106	30/4957	0.478163	0.999755	DcitrP007765.1	DcitrP007765.1	1
BP	GO:0016072	rRNA metabolic process	1/106	30/4957	0.478163	0.999755	DcitrP007765.1	DcitrP007765.1	1
BP	GO:0044711	single-organism biosynthetic process	4/106	168/4957	0.486667	0.999755	DcitrP047430.1/DcitrP012485.1/DcitrP086250.1/DcitrP019780.1	DcitrP047430.1/DcitrP012485.1/DcitrP086250.1/DcitrP019780.1	4
BP	GO:0006470	protein dephosphorylation	1/106	31/4957	0.48939	0.999755	DcitrP035825.1	DcitrP035825.1	1
BP	GO:0006733	oxidoreduction coenzyme metabolic process	1/106	31/4957	0.48939	0.999755	DcitrP086250.1	DcitrP086250.1	1
BP	GO:0009152	purine ribonucleotide biosynthetic process	1/106	31/4957	0.48939	0.999755	DcitrP019780.1	DcitrP019780.1	1
BP	GO:0009260	ribonucleotide biosynthetic process	1/106	31/4957	0.48939	0.999755	DcitrP019780.1	DcitrP019780.1	1
BP	GO:0046390	ribose phosphate biosynthetic process	1/106	31/4957	0.48939	0.999755	DcitrP019780.1	DcitrP019780.1	1
BP	GO:0050790	regulation of catalytic activity	1/106	31/4957	0.48939	0.999755	DcitrP039615.1	DcitrP039615.1	1
BP	GO:0071702	organic substance transport	4/106	169/4957	0.491338	0.999755	DcitrP039190.1/DcitrP022220.1/DcitrP051820.1/DcitrP022285.1	DcitrP039190.1/DcitrP022220.1/DcitrP051820.1/DcitrP022285.1	4
BP	GO:0015074	DNA integration	3/106	124/4957	0.498196	0.999755	DcitrP071995.1/DcitrP101135.1/novel.4844	DcitrP071995.1/DcitrP101135.1/-	3
BP	GO:0065009	regulation of molecular function	1/106	34/4957	0.521655	0.999755	DcitrP039615.1	DcitrP039615.1	1
BP	GO:0006259	DNA metabolic process	6/106	270/4957	0.522251	0.999755	DcitrP049105.1/DcitrP071995.1/DcitrP055750.1/DcitrP101135.1/novel.4844/DcitrP029940.1	DcitrP049105.1/DcitrP071995.1/DcitrP055750.1/DcitrP101135.1/-/DcitrP029940.1	6
BP	GO:0006811	ion transport	6/106	272/4957	0.529617	0.999755	DcitrP023245.1/DcitrP098450.1/DcitrP090110.1/DcitrP019780.1/DcitrP062755.1/DcitrP078540.1	DcitrP023245.1/DcitrP098450.1/DcitrP090110.1/DcitrP019780.1/DcitrP062755.1/DcitrP078540.1	6
BP	GO:0006164	purine nucleotide biosynthetic process	1/106	35/4957	0.531955	0.999755	DcitrP019780.1	DcitrP019780.1	1
BP	GO:1902600	hydrogen ion transmembrane transport	1/106	36/4957	0.542034	0.999755	DcitrP019780.1	DcitrP019780.1	1
BP	GO:0072522	purine-containing compound biosynthetic process	1/106	37/4957	0.551899	0.999755	DcitrP019780.1	DcitrP019780.1	1
BP	GO:0046034	ATP metabolic process	1/106	39/4957	0.571001	0.999755	DcitrP019780.1	DcitrP019780.1	1
BP	GO:0009123	nucleoside monophosphate metabolic process	1/106	40/4957	0.580248	0.999755	DcitrP019780.1	DcitrP019780.1	1
BP	GO:0009126	purine nucleoside monophosphate metabolic process	1/106	40/4957	0.580248	0.999755	DcitrP019780.1	DcitrP019780.1	1
BP	GO:0009144	purine nucleoside triphosphate metabolic process	1/106	40/4957	0.580248	0.999755	DcitrP019780.1	DcitrP019780.1	1
BP	GO:0009161	ribonucleoside monophosphate metabolic process	1/106	40/4957	0.580248	0.999755	DcitrP019780.1	DcitrP019780.1	1
BP	GO:0009167	purine ribonucleoside monophosphate metabolic process	1/106	40/4957	0.580248	0.999755	DcitrP019780.1	DcitrP019780.1	1
BP	GO:0009199	ribonucleoside triphosphate metabolic process	1/106	40/4957	0.580248	0.999755	DcitrP019780.1	DcitrP019780.1	1
BP	GO:0009205	purine ribonucleoside triphosphate metabolic process	1/106	40/4957	0.580248	0.999755	DcitrP019780.1	DcitrP019780.1	1
BP	GO:0009141	nucleoside triphosphate metabolic process	1/106	44/4957	0.6153	0.999755	DcitrP019780.1	DcitrP019780.1	1
BP	GO:0098655	cation transmembrane transport	1/106	46/4957	0.631723	0.999755	DcitrP019780.1	DcitrP019780.1	1
BP	GO:0098660	inorganic ion transmembrane transport	1/106	46/4957	0.631723	0.999755	DcitrP019780.1	DcitrP019780.1	1
BP	GO:0098662	inorganic cation transmembrane transport	1/106	46/4957	0.631723	0.999755	DcitrP019780.1	DcitrP019780.1	1
BP	GO:0006629	lipid metabolic process	3/106	153/4957	0.641678	0.999755	DcitrP012485.1/DcitrP058065.1/DcitrP050345.1	DcitrP012485.1/DcitrP058065.1/DcitrP050345.1	3
BP	GO:0042254	ribosome biogenesis	1/106	49/4957	0.655064	0.999755	DcitrP007765.1	DcitrP007765.1	1
BP	GO:0007018	microtubule-based movement	1/106	51/4957	0.669804	0.999755	DcitrP015360.1	DcitrP015360.1	1
BP	GO:0009150	purine ribonucleotide metabolic process	1/106	53/4957	0.683919	0.999755	DcitrP019780.1	DcitrP019780.1	1
BP	GO:0009259	ribonucleotide metabolic process	1/106	53/4957	0.683919	0.999755	DcitrP019780.1	DcitrP019780.1	1
BP	GO:0045454	cell redox homeostasis	1/106	53/4957	0.683919	0.999755	DcitrP046620.1	DcitrP046620.1	1
BP	GO:0090407	organophosphate biosynthetic process	2/106	110/4957	0.687649	0.999755	DcitrP003600.1/DcitrP019780.1	DcitrP003600.1/DcitrP019780.1	2
BP	GO:0016311	dephosphorylation	1/106	55/4957	0.697437	0.999755	DcitrP035825.1	DcitrP035825.1	1
BP	GO:0030001	metal ion transport	1/106	55/4957	0.697437	0.999755	DcitrP023245.1	DcitrP023245.1	1
BP	GO:0006163	purine nucleotide metabolic process	1/106	57/4957	0.710382	0.999755	DcitrP019780.1	DcitrP019780.1	1
BP	GO:0006928	movement of cell or subcellular component	1/106	57/4957	0.710382	0.999755	DcitrP015360.1	DcitrP015360.1	1
BP	GO:0007155	cell adhesion	1/106	57/4957	0.710382	0.999755	DcitrP003695.1	DcitrP003695.1	1
BP	GO:0008610	lipid biosynthetic process	1/106	57/4957	0.710382	0.999755	DcitrP012485.1	DcitrP012485.1	1
BP	GO:0022610	biological adhesion	1/106	57/4957	0.710382	0.999755	DcitrP003695.1	DcitrP003695.1	1
BP	GO:0007186	G-protein coupled receptor signaling pathway	2/106	115/4957	0.711099	0.999755	DcitrP018695.1/DcitrP020855.1	DcitrP018695.1/DcitrP020855.1	2
BP	GO:0055085	transmembrane transport	8/106	433/4957	0.719667	0.999755	DcitrP097360.1/DcitrP064635.1/DcitrP073565.1/DcitrP034630.1/DcitrP019780.1/DcitrP092045.1/DcitrP081610.1/DcitrP078540.1	DcitrP097360.1/DcitrP064635.1/DcitrP073565.1/DcitrP034630.1/DcitrP019780.1/DcitrP092045.1/DcitrP081610.1/DcitrP078540.1	8
BP	GO:0019693	ribose phosphate metabolic process	1/106	59/4957	0.722778	0.999755	DcitrP019780.1	DcitrP019780.1	1
BP	GO:0072521	purine-containing compound metabolic process	1/106	59/4957	0.722778	0.999755	DcitrP019780.1	DcitrP019780.1	1
BP	GO:0019725	cellular homeostasis	1/106	61/4957	0.734649	0.999755	DcitrP046620.1	DcitrP046620.1	1
BP	GO:0022613	ribonucleoprotein complex biogenesis	1/106	61/4957	0.734649	0.999755	DcitrP007765.1	DcitrP007765.1	1
BP	GO:0006418	tRNA aminoacylation for protein translation	1/106	67/4957	0.767321	0.999755	DcitrP069200.1	DcitrP069200.1	1
BP	GO:0042592	homeostatic process	1/106	67/4957	0.767321	0.999755	DcitrP046620.1	DcitrP046620.1	1
BP	GO:0034220	ion transmembrane transport	1/106	70/4957	0.78213	0.999755	DcitrP019780.1	DcitrP019780.1	1
BP	GO:0009165	nucleotide biosynthetic process	1/106	71/4957	0.786856	0.999755	DcitrP019780.1	DcitrP019780.1	1
BP	GO:0034470	ncRNA processing	1/106	71/4957	0.786856	0.999755	DcitrP007765.1	DcitrP007765.1	1
BP	GO:1901293	nucleoside phosphate biosynthetic process	1/106	71/4957	0.786856	0.999755	DcitrP019780.1	DcitrP019780.1	1
BP	GO:0043038	amino acid activation	1/106	76/4957	0.809003	0.999755	DcitrP069200.1	DcitrP069200.1	1
BP	GO:0043039	tRNA aminoacylation	1/106	76/4957	0.809003	0.999755	DcitrP069200.1	DcitrP069200.1	1
BP	GO:0007017	microtubule-based process	1/106	77/4957	0.813151	0.999755	DcitrP015360.1	DcitrP015360.1	1
BP	GO:0034660	ncRNA metabolic process	2/106	147/4957	0.828718	0.999755	DcitrP069200.1/DcitrP007765.1	DcitrP069200.1/DcitrP007765.1	2
BP	GO:0019752	carboxylic acid metabolic process	2/106	150/4957	0.837205	0.999755	DcitrP069200.1/DcitrP021460.1	DcitrP069200.1/DcitrP021460.1	2
BP	GO:0065008	regulation of biological quality	1/106	84/4957	0.839791	0.999755	DcitrP046620.1	DcitrP046620.1	1
BP	GO:0006082	organic acid metabolic process	2/106	151/4957	0.839949	0.999755	DcitrP069200.1/DcitrP021460.1	DcitrP069200.1/DcitrP021460.1	2
BP	GO:0043436	oxoacid metabolic process	2/106	151/4957	0.839949	0.999755	DcitrP069200.1/DcitrP021460.1	DcitrP069200.1/DcitrP021460.1	2
BP	GO:1901137	carbohydrate derivative biosynthetic process	1/106	97/4957	0.879672	0.999755	DcitrP019780.1	DcitrP019780.1	1
BP	GO:0019637	organophosphate metabolic process	2/106	171/4957	0.886772	0.999755	DcitrP003600.1/DcitrP019780.1	DcitrP003600.1/DcitrP019780.1	2
BP	GO:0009117	nucleotide metabolic process	1/106	102/4957	0.892239	0.999755	DcitrP019780.1	DcitrP019780.1	1
BP	GO:0006520	cellular amino acid metabolic process	1/106	104/4957	0.896894	0.999755	DcitrP069200.1	DcitrP069200.1	1
BP	GO:0006753	nucleoside phosphate metabolic process	1/106	106/4957	0.901349	0.999755	DcitrP019780.1	DcitrP019780.1	1
BP	GO:0006399	tRNA metabolic process	1/106	120/4957	0.927625	0.999755	DcitrP069200.1	DcitrP069200.1	1
BP	GO:0055086	nucleobase-containing small molecule metabolic process	1/106	122/4957	0.930763	0.999755	DcitrP019780.1	DcitrP019780.1	1
BP	GO:0044085	cellular component biogenesis	1/106	132/4957	0.94454	0.999755	DcitrP007765.1	DcitrP007765.1	1
BP	GO:0006396	RNA processing	1/106	160/4957	0.970278	0.999755	DcitrP007765.1	DcitrP007765.1	1
BP	GO:1901362	organic cyclic compound biosynthetic process	4/106	447/4957	0.989279	0.999755	DcitrP087615.1/DcitrP012485.1/DcitrP003600.1/DcitrP019780.1	DcitrP087615.1/DcitrP012485.1/DcitrP003600.1/DcitrP019780.1	4
BP	GO:0006355	regulation of transcription, DNA-templated	1/106	260/4957	0.996893	0.999755	DcitrP087615.1	DcitrP087615.1	1
BP	GO:0051252	regulation of RNA metabolic process	1/106	260/4957	0.996893	0.999755	DcitrP087615.1	DcitrP087615.1	1
BP	GO:1903506	regulation of nucleic acid-templated transcription	1/106	260/4957	0.996893	0.999755	DcitrP087615.1	DcitrP087615.1	1
BP	GO:2001141	regulation of RNA biosynthetic process	1/106	260/4957	0.996893	0.999755	DcitrP087615.1	DcitrP087615.1	1
BP	GO:0071840	cellular component organization or biogenesis	1/106	261/4957	0.996963	0.999755	DcitrP007765.1	DcitrP007765.1	1
BP	GO:0018130	heterocycle biosynthetic process	3/106	444/4957	0.99709	0.999755	DcitrP087615.1/DcitrP003600.1/DcitrP019780.1	DcitrP087615.1/DcitrP003600.1/DcitrP019780.1	3
BP	GO:0019219	regulation of nucleobase-containing compound metabolic process	1/106	266/4957	0.997291	0.999755	DcitrP087615.1	DcitrP087615.1	1
BP	GO:0010556	regulation of macromolecule biosynthetic process	1/106	273/4957	0.997691	0.999755	DcitrP087615.1	DcitrP087615.1	1
BP	GO:0031326	regulation of cellular biosynthetic process	1/106	273/4957	0.997691	0.999755	DcitrP087615.1	DcitrP087615.1	1
BP	GO:0051171	regulation of nitrogen compound metabolic process	1/106	273/4957	0.997691	0.999755	DcitrP087615.1	DcitrP087615.1	1
BP	GO:2000112	regulation of cellular macromolecule biosynthetic process	1/106	273/4957	0.997691	0.999755	DcitrP087615.1	DcitrP087615.1	1
BP	GO:0009889	regulation of biosynthetic process	1/106	274/4957	0.997744	0.999755	DcitrP087615.1	DcitrP087615.1	1
BP	GO:0010468	regulation of gene expression	1/106	276/4957	0.997845	0.999755	DcitrP087615.1	DcitrP087615.1	1
BP	GO:0007154	cell communication	3/106	463/4957	0.997987	0.999755	DcitrP018695.1/DcitrP081610.1/DcitrP020855.1	DcitrP018695.1/DcitrP081610.1/DcitrP020855.1	3
BP	GO:0023052	signaling	3/106	464/4957	0.998026	0.999755	DcitrP018695.1/DcitrP029935.1/DcitrP020855.1	DcitrP018695.1/DcitrP029935.1/DcitrP020855.1	3
BP	GO:0080090	regulation of primary metabolic process	1/106	283/4957	0.998164	0.999755	DcitrP087615.1	DcitrP087615.1	1
BP	GO:0031323	regulation of cellular metabolic process	1/106	285/4957	0.998246	0.999755	DcitrP087615.1	DcitrP087615.1	1
BP	GO:0060255	regulation of macromolecule metabolic process	1/106	292/4957	0.998507	0.999755	DcitrP087615.1	DcitrP087615.1	1
BP	GO:0019222	regulation of metabolic process	1/106	296/4957	0.998638	0.999755	DcitrP087615.1	DcitrP087615.1	1
BP	GO:0034654	nucleobase-containing compound biosynthetic process	2/106	416/4957	0.999091	0.999755	DcitrP087615.1/DcitrP019780.1	DcitrP087615.1/DcitrP019780.1	2
BP	GO:0019438	aromatic compound biosynthetic process	2/106	435/4957	0.999394	0.999755	DcitrP087615.1/DcitrP019780.1	DcitrP087615.1/DcitrP019780.1	2
BP	GO:0006351	transcription, DNA-templated	1/106	336/4957	0.999459	0.999755	DcitrP087615.1	DcitrP087615.1	1
BP	GO:0097659	nucleic acid-templated transcription	1/106	336/4957	0.999459	0.999755	DcitrP087615.1	DcitrP087615.1	1
BP	GO:0006468	protein phosphorylation	1/106	340/4957	0.999507	0.999755	DcitrP009310.1	DcitrP009310.1	1
BP	GO:0032774	RNA biosynthetic process	1/106	343/4957	0.999541	0.999755	DcitrP087615.1	DcitrP087615.1	1
BP	GO:0007165	signal transduction	2/106	453/4957	0.999588	0.999755	DcitrP018695.1/DcitrP020855.1	DcitrP018695.1/DcitrP020855.1	2
BP	GO:0044700	single organism signaling	2/106	460/4957	0.999646	0.999755	DcitrP018695.1/DcitrP020855.1	DcitrP018695.1/DcitrP020855.1	2
BP	GO:0016310	phosphorylation	1/106	370/4957	0.999755	0.999755	DcitrP009310.1	DcitrP009310.1	1
CC	GO:0005576	extracellular region	10/57	82/2457	1.18628e-05	0.000510098	DcitrP020645.1/DcitrP031020.1/DcitrP005615.1/DcitrP060685.1/DcitrP005665.1/DcitrP022220.1/DcitrP034815.1/DcitrP003695.1/DcitrP060690.1/DcitrP022285.1	DcitrP020645.1/DcitrP031020.1/DcitrP005615.1/DcitrP060685.1/DcitrP005665.1/DcitrP022220.1/DcitrP034815.1/DcitrP003695.1/DcitrP060690.1/DcitrP022285.1	10
CC	GO:0005840	ribosome	10/57	165/2457	0.0038825	0.0834737	DcitrP073005.1/DcitrP059870.1/DcitrP059845.1/DcitrP068410.1/DcitrP019375.1/DcitrP002745.1/DcitrP008150.1/DcitrP025515.1/DcitrP062275.1/DcitrP094130.1	DcitrP073005.1/DcitrP059870.1/DcitrP059845.1/DcitrP068410.1/DcitrP019375.1/DcitrP002745.1/DcitrP008150.1/DcitrP025515.1/DcitrP062275.1/DcitrP094130.1	10
CC	GO:0044444	cytoplasmic part	17/57	421/2457	0.0118018	0.12105	DcitrP073005.1/DcitrP059870.1/DcitrP059845.1/DcitrP103285.1/DcitrP028800.1/DcitrP068410.1/DcitrP039615.1/DcitrP019780.1/DcitrP062755.1/DcitrP019375.1/DcitrP002745.1/DcitrP092350.1/DcitrP084355.1/DcitrP008150.1/DcitrP025515.1/DcitrP062275.1/DcitrP094130.1	DcitrP073005.1/DcitrP059870.1/DcitrP059845.1/DcitrP103285.1/DcitrP028800.1/DcitrP068410.1/DcitrP039615.1/DcitrP019780.1/DcitrP062755.1/DcitrP019375.1/DcitrP002745.1/DcitrP092350.1/DcitrP084355.1/DcitrP008150.1/DcitrP025515.1/DcitrP062275.1/DcitrP094130.1	17
CC	GO:0043228	non-membrane-bounded organelle	14/57	336/2457	0.0181277	0.12105	DcitrP073005.1/DcitrP027020.1/DcitrP059870.1/DcitrP059845.1/DcitrP028800.1/DcitrP068410.1/DcitrP055750.1/DcitrP019375.1/DcitrP002745.1/DcitrP084355.1/DcitrP008150.1/DcitrP025515.1/DcitrP062275.1/DcitrP094130.1	DcitrP073005.1/DcitrP027020.1/DcitrP059870.1/DcitrP059845.1/DcitrP028800.1/DcitrP068410.1/DcitrP055750.1/DcitrP019375.1/DcitrP002745.1/DcitrP084355.1/DcitrP008150.1/DcitrP025515.1/DcitrP062275.1/DcitrP094130.1	14
CC	GO:0043232	intracellular non-membrane-bounded organelle	14/57	336/2457	0.0181277	0.12105	DcitrP073005.1/DcitrP027020.1/DcitrP059870.1/DcitrP059845.1/DcitrP028800.1/DcitrP068410.1/DcitrP055750.1/DcitrP019375.1/DcitrP002745.1/DcitrP084355.1/DcitrP008150.1/DcitrP025515.1/DcitrP062275.1/DcitrP094130.1	DcitrP073005.1/DcitrP027020.1/DcitrP059870.1/DcitrP059845.1/DcitrP028800.1/DcitrP068410.1/DcitrP055750.1/DcitrP019375.1/DcitrP002745.1/DcitrP084355.1/DcitrP008150.1/DcitrP025515.1/DcitrP062275.1/DcitrP094130.1	14
CC	GO:0030529	intracellular ribonucleoprotein complex	10/57	209/2457	0.0197057	0.12105	DcitrP073005.1/DcitrP059870.1/DcitrP059845.1/DcitrP068410.1/DcitrP019375.1/DcitrP002745.1/DcitrP008150.1/DcitrP025515.1/DcitrP062275.1/DcitrP094130.1	DcitrP073005.1/DcitrP059870.1/DcitrP059845.1/DcitrP068410.1/DcitrP019375.1/DcitrP002745.1/DcitrP008150.1/DcitrP025515.1/DcitrP062275.1/DcitrP094130.1	10
CC	GO:1990904	ribonucleoprotein complex	10/57	209/2457	0.0197057	0.12105	DcitrP073005.1/DcitrP059870.1/DcitrP059845.1/DcitrP068410.1/DcitrP019375.1/DcitrP002745.1/DcitrP008150.1/DcitrP025515.1/DcitrP062275.1/DcitrP094130.1	DcitrP073005.1/DcitrP059870.1/DcitrP059845.1/DcitrP068410.1/DcitrP019375.1/DcitrP002745.1/DcitrP008150.1/DcitrP025515.1/DcitrP062275.1/DcitrP094130.1	10
CC	GO:0005737	cytoplasm	18/57	497/2457	0.0275047	0.147838	DcitrP073005.1/DcitrP012485.1/DcitrP059870.1/DcitrP059845.1/DcitrP103285.1/DcitrP028800.1/DcitrP068410.1/DcitrP039615.1/DcitrP019780.1/DcitrP062755.1/DcitrP019375.1/DcitrP002745.1/DcitrP092350.1/DcitrP084355.1/DcitrP008150.1/DcitrP025515.1/DcitrP062275.1/DcitrP094130.1	DcitrP073005.1/DcitrP012485.1/DcitrP059870.1/DcitrP059845.1/DcitrP103285.1/DcitrP028800.1/DcitrP068410.1/DcitrP039615.1/DcitrP019780.1/DcitrP062755.1/DcitrP019375.1/DcitrP002745.1/DcitrP092350.1/DcitrP084355.1/DcitrP008150.1/DcitrP025515.1/DcitrP062275.1/DcitrP094130.1	18
CC	GO:0098800	inner mitochondrial membrane protein complex	2/57	20/2457	0.0769475	0.325329	DcitrP103285.1/DcitrP019780.1	DcitrP103285.1/DcitrP019780.1	2
CC	GO:0000502	proteasome complex	3/57	45/2457	0.0846551	0.325329	DcitrP062105.1/DcitrP059695.1/DcitrP024565.1	DcitrP062105.1/DcitrP059695.1/DcitrP024565.1	3
CC	GO:1905369	endopeptidase complex	3/57	45/2457	0.0846551	0.325329	DcitrP062105.1/DcitrP059695.1/DcitrP024565.1	DcitrP062105.1/DcitrP059695.1/DcitrP024565.1	3
CC	GO:0098798	mitochondrial protein complex	2/57	23/2457	0.0980799	0.325329	DcitrP103285.1/DcitrP019780.1	DcitrP103285.1/DcitrP019780.1	2
CC	GO:1905368	peptidase complex	3/57	48/2457	0.0983553	0.325329	DcitrP062105.1/DcitrP059695.1/DcitrP024565.1	DcitrP062105.1/DcitrP059695.1/DcitrP024565.1	3
CC	GO:0005739	mitochondrion	4/57	82/2457	0.120183	0.33064	DcitrP103285.1/DcitrP039615.1/DcitrP019780.1/DcitrP092350.1	DcitrP103285.1/DcitrP039615.1/DcitrP019780.1/DcitrP092350.1	4
CC	GO:0044455	mitochondrial membrane part	2/57	26/2457	0.120633	0.33064	DcitrP103285.1/DcitrP019780.1	DcitrP103285.1/DcitrP019780.1	2
CC	GO:0005740	mitochondrial envelope	3/57	53/2457	0.123029	0.33064	DcitrP103285.1/DcitrP019780.1/DcitrP092350.1	DcitrP103285.1/DcitrP019780.1/DcitrP092350.1	3
CC	GO:0015629	actin cytoskeleton	3/57	56/2457	0.138826	0.351149	DcitrP027020.1/DcitrP028800.1/DcitrP084355.1	DcitrP027020.1/DcitrP028800.1/DcitrP084355.1	3
CC	GO:0005743	mitochondrial inner membrane	2/57	30/2457	0.152428	0.361659	DcitrP103285.1/DcitrP019780.1	DcitrP103285.1/DcitrP019780.1	2
CC	GO:0019866	organelle inner membrane	2/57	31/2457	0.160623	0.361659	DcitrP103285.1/DcitrP019780.1	DcitrP103285.1/DcitrP019780.1	2
CC	GO:0016469	proton-transporting two-sector ATPase complex	2/57	33/2457	0.177247	0.361659	DcitrP019780.1/DcitrP062755.1	DcitrP019780.1/DcitrP062755.1	2
CC	GO:0044429	mitochondrial part	3/57	63/2457	0.178129	0.361659	DcitrP103285.1/DcitrP019780.1/DcitrP092350.1	DcitrP103285.1/DcitrP019780.1/DcitrP092350.1	3
CC	GO:0043234	protein complex	12/57	394/2457	0.191336	0.361659	DcitrP027020.1/DcitrP019945.1/DcitrP103285.1/DcitrP028800.1/DcitrP007690.1/DcitrP062105.1/DcitrP059695.1/DcitrP003600.1/DcitrP024565.1/DcitrP019780.1/DcitrP062755.1/DcitrP084355.1	DcitrP027020.1/DcitrP019945.1/DcitrP103285.1/DcitrP028800.1/DcitrP007690.1/DcitrP062105.1/DcitrP059695.1/DcitrP003600.1/DcitrP024565.1/DcitrP019780.1/DcitrP062755.1/DcitrP084355.1	12
CC	GO:0031967	organelle envelope	3/57	67/2457	0.201856	0.361659	DcitrP103285.1/DcitrP019780.1/DcitrP092350.1	DcitrP103285.1/DcitrP019780.1/DcitrP092350.1	3
CC	GO:0031975	envelope	3/57	67/2457	0.201856	0.361659	DcitrP103285.1/DcitrP019780.1/DcitrP092350.1	DcitrP103285.1/DcitrP019780.1/DcitrP092350.1	3
CC	GO:0033176	proton-transporting V-type ATPase complex	1/57	11/2457	0.227968	0.392105	DcitrP062755.1	DcitrP062755.1	1
CC	GO:0005839	proteasome core complex	2/57	40/2457	0.237133	0.392182	DcitrP059695.1/DcitrP024565.1	DcitrP059695.1/DcitrP024565.1	2
CC	GO:0045259	proton-transporting ATP synthase complex	1/57	13/2457	0.263538	0.419708	DcitrP019780.1	DcitrP019780.1	1
CC	GO:0019773	proteasome core complex, alpha-subunit complex	1/57	15/2457	0.297496	0.451993	DcitrP024565.1	DcitrP024565.1	1
CC	GO:0031966	mitochondrial membrane	2/57	48/2457	0.306727	0.451993	DcitrP103285.1/DcitrP019780.1	DcitrP103285.1/DcitrP019780.1	2
CC	GO:0031090	organelle membrane	3/57	85/2457	0.315344	0.451993	DcitrP103285.1/DcitrP019780.1/DcitrP062755.1	DcitrP103285.1/DcitrP019780.1/DcitrP062755.1	3
CC	GO:0033177	proton-transporting two-sector ATPase complex, proton-transporting domain	1/57	18/2457	0.345569	0.479337	DcitrP019780.1	DcitrP019780.1	1
CC	GO:0098796	membrane protein complex	3/57	95/2457	0.379913	0.510509	DcitrP103285.1/DcitrP019780.1/DcitrP062755.1	DcitrP103285.1/DcitrP019780.1/DcitrP062755.1	3
CC	GO:0044430	cytoskeletal part	3/57	108/2457	0.461921	0.601896	DcitrP027020.1/DcitrP028800.1/DcitrP084355.1	DcitrP027020.1/DcitrP028800.1/DcitrP084355.1	3
CC	GO:0005856	cytoskeleton	3/57	117/2457	0.516084	0.652695	DcitrP027020.1/DcitrP028800.1/DcitrP084355.1	DcitrP027020.1/DcitrP028800.1/DcitrP084355.1	3
CC	GO:0016459	myosin complex	1/57	39/2457	0.60254	0.740264	DcitrP027020.1	DcitrP027020.1	1
CC	GO:0098805	whole membrane	1/57	42/2457	0.630002	0.75056	DcitrP062755.1	DcitrP062755.1	1
CC	GO:0005694	chromosome	1/57	44/2457	0.647265	0.75056	DcitrP055750.1	DcitrP055750.1	1
CC	GO:1902494	catalytic complex	3/57	146/2457	0.669098	0.75056	DcitrP062105.1/DcitrP059695.1/DcitrP024565.1	DcitrP062105.1/DcitrP059695.1/DcitrP024565.1	3
CC	GO:0044446	intracellular organelle part	8/57	390/2457	0.705074	0.75056	DcitrP027020.1/DcitrP019945.1/DcitrP103285.1/DcitrP028800.1/DcitrP019780.1/DcitrP062755.1/DcitrP092350.1/DcitrP084355.1	DcitrP027020.1/DcitrP019945.1/DcitrP103285.1/DcitrP028800.1/DcitrP019780.1/DcitrP062755.1/DcitrP092350.1/DcitrP084355.1	8
CC	GO:0044422	organelle part	8/57	391/2457	0.707948	0.75056	DcitrP027020.1/DcitrP019945.1/DcitrP103285.1/DcitrP028800.1/DcitrP019780.1/DcitrP062755.1/DcitrP092350.1/DcitrP084355.1	DcitrP027020.1/DcitrP019945.1/DcitrP103285.1/DcitrP028800.1/DcitrP019780.1/DcitrP062755.1/DcitrP092350.1/DcitrP084355.1	8
CC	GO:0098588	bounding membrane of organelle	1/57	53/2457	0.71565	0.75056	DcitrP062755.1	DcitrP062755.1	1
CC	GO:0044428	nuclear part	1/57	118/2457	0.941498	0.963915	DcitrP019945.1	DcitrP019945.1	1
CC	GO:0005634	nucleus	4/57	382/2457	0.984601	0.984601	DcitrP055490.1/DcitrP039130.1/DcitrP019945.1/DcitrP015380.1	DcitrP055490.1/DcitrP039130.1/DcitrP019945.1/DcitrP015380.1	4
MF	GO:0008061	chitin binding	7/156	37/8240	4.86794e-06	0.000647435	DcitrP020645.1/DcitrP031020.1/DcitrP005615.1/DcitrP060685.1/DcitrP005665.1/DcitrP034815.1/DcitrP060690.1	DcitrP020645.1/DcitrP031020.1/DcitrP005615.1/DcitrP060685.1/DcitrP005665.1/DcitrP034815.1/DcitrP060690.1	7
MF	GO:0003735	structural constituent of ribosome	10/156	162/8240	0.000975608	0.064878	DcitrP073005.1/DcitrP059870.1/DcitrP059845.1/DcitrP068410.1/DcitrP019375.1/DcitrP002745.1/DcitrP008150.1/DcitrP025515.1/DcitrP062275.1/DcitrP094130.1	DcitrP073005.1/DcitrP059870.1/DcitrP059845.1/DcitrP068410.1/DcitrP019375.1/DcitrP002745.1/DcitrP008150.1/DcitrP025515.1/DcitrP062275.1/DcitrP094130.1	10
MF	GO:0005198	structural molecule activity	12/156	258/8240	0.003544	0.0707616	DcitrP073005.1/DcitrP059870.1/DcitrP059845.1/DcitrP068410.1/DcitrP019375.1/DcitrP092275.1/DcitrP002745.1/DcitrP008150.1/DcitrP025515.1/DcitrP062275.1/DcitrP094130.1/DcitrP049835.1	DcitrP073005.1/DcitrP059870.1/DcitrP059845.1/DcitrP068410.1/DcitrP019375.1/DcitrP092275.1/DcitrP002745.1/DcitrP008150.1/DcitrP025515.1/DcitrP062275.1/DcitrP094130.1/DcitrP049835.1	12
MF	GO:0004129	cytochrome-c oxidase activity	3/156	17/8240	0.00372429	0.0707616	DcitrP092375.1/DcitrP103285.1/DcitrP092350.1	DcitrP092375.1/DcitrP103285.1/DcitrP092350.1	3
MF	GO:0015002	heme-copper terminal oxidase activity	3/156	17/8240	0.00372429	0.0707616	DcitrP092375.1/DcitrP103285.1/DcitrP092350.1	DcitrP092375.1/DcitrP103285.1/DcitrP092350.1	3
MF	GO:0016675	oxidoreductase activity, acting on a heme group of donors	3/156	17/8240	0.00372429	0.0707616	DcitrP092375.1/DcitrP103285.1/DcitrP092350.1	DcitrP092375.1/DcitrP103285.1/DcitrP092350.1	3
MF	GO:0016676	oxidoreductase activity, acting on a heme group of donors, oxygen as acceptor	3/156	17/8240	0.00372429	0.0707616	DcitrP092375.1/DcitrP103285.1/DcitrP092350.1	DcitrP092375.1/DcitrP103285.1/DcitrP092350.1	3
MF	GO:0016705	oxidoreductase activity, acting on paired donors, with incorporation or reduction of molecular oxygen	8/156	140/8240	0.00499919	0.0831115	DcitrP079270.1/DcitrP079275.1/DcitrP045800.1/DcitrP079255.1/novel.2439/DcitrP069635.1/novel.4810/DcitrP022100.1	DcitrP079270.1/DcitrP079275.1/DcitrP045800.1/DcitrP079255.1/-/DcitrP069635.1/-/DcitrP022100.1	8
MF	GO:0005506	iron ion binding	7/156	126/8240	0.00983436	0.12062	DcitrP079270.1/DcitrP079275.1/DcitrP045800.1/DcitrP079255.1/novel.2439/novel.4810/DcitrP022100.1	DcitrP079270.1/DcitrP079275.1/DcitrP045800.1/DcitrP079255.1/-/-/DcitrP022100.1	7
MF	GO:0009055	electron carrier activity	4/156	45/8240	0.010082	0.12062	DcitrP092375.1/DcitrP103285.1/DcitrP074625.1/DcitrP092350.1	DcitrP092375.1/DcitrP103285.1/DcitrP074625.1/DcitrP092350.1	4
MF	GO:0004252	serine-type endopeptidase activity	6/156	98/8240	0.0105368	0.12062	DcitrP022775.1/DcitrP029315.1/DcitrP097315.1/DcitrP031320.1/DcitrP021855.1/DcitrP022770.1	DcitrP022775.1/DcitrP029315.1/DcitrP097315.1/DcitrP031320.1/DcitrP021855.1/DcitrP022770.1	6
MF	GO:0046982	protein heterodimerization activity	4/156	46/8240	0.010883	0.12062	DcitrP044440.1/DcitrP083200.1/DcitrP087020.1/DcitrP044470.1	DcitrP044440.1/DcitrP083200.1/DcitrP087020.1/DcitrP044470.1	4
MF	GO:0004857	enzyme inhibitor activity	3/156	27/8240	0.0139549	0.14277	DcitrP101610.1/DcitrP050505.1/DcitrP039615.1	DcitrP101610.1/DcitrP050505.1/DcitrP039615.1	3
MF	GO:0004553	hydrolase activity, hydrolyzing O-glycosyl compounds	5/156	79/8240	0.0167247	0.153435	DcitrP016435.1/novel.1250/DcitrP086235.1/DcitrP024075.1/DcitrP013370.1	DcitrP016435.1/-/DcitrP086235.1/DcitrP024075.1/DcitrP013370.1	5
MF	GO:0020037	heme binding	7/156	144/8240	0.0193463	0.153435	DcitrP079270.1/DcitrP079275.1/DcitrP045800.1/DcitrP079255.1/novel.2439/novel.4810/DcitrP022100.1	DcitrP079270.1/DcitrP079275.1/DcitrP045800.1/DcitrP079255.1/-/-/DcitrP022100.1	7
MF	GO:0046906	tetrapyrrole binding	7/156	145/8240	0.0200152	0.153435	DcitrP079270.1/DcitrP079275.1/DcitrP045800.1/DcitrP079255.1/novel.2439/novel.4810/DcitrP022100.1	DcitrP079270.1/DcitrP079275.1/DcitrP045800.1/DcitrP079255.1/-/-/DcitrP022100.1	7
MF	GO:0016798	hydrolase activity, acting on glycosyl bonds	5/156	85/8240	0.0222572	0.153435	DcitrP016435.1/novel.1250/DcitrP086235.1/DcitrP024075.1/DcitrP013370.1	DcitrP016435.1/-/DcitrP086235.1/DcitrP024075.1/DcitrP013370.1	5
MF	GO:0004175	endopeptidase activity	9/156	220/8240	0.0236924	0.153435	DcitrP022775.1/DcitrP069400.1/DcitrP029315.1/DcitrP059695.1/DcitrP024565.1/DcitrP097315.1/DcitrP031320.1/DcitrP021855.1/DcitrP022770.1	DcitrP022775.1/DcitrP069400.1/DcitrP029315.1/DcitrP059695.1/DcitrP024565.1/DcitrP097315.1/DcitrP031320.1/DcitrP021855.1/DcitrP022770.1	9
MF	GO:0004866	endopeptidase inhibitor activity	2/156	13/8240	0.0242265	0.153435	DcitrP101610.1/DcitrP050505.1	DcitrP101610.1/DcitrP050505.1	2
MF	GO:0005319	lipid transporter activity	2/156	13/8240	0.0242265	0.153435	DcitrP039190.1/DcitrP051820.1	DcitrP039190.1/DcitrP051820.1	2
MF	GO:0061135	endopeptidase regulator activity	2/156	13/8240	0.0242265	0.153435	DcitrP101610.1/DcitrP050505.1	DcitrP101610.1/DcitrP050505.1	2
MF	GO:0046983	protein dimerization activity	6/156	120/8240	0.0261322	0.15382	DcitrP044440.1/DcitrP083200.1/DcitrP087020.1/DcitrP044470.1/DcitrP084035.1/DcitrP073665.1	DcitrP044440.1/DcitrP083200.1/DcitrP087020.1/DcitrP044470.1/DcitrP084035.1/DcitrP073665.1	6
MF	GO:0015078	hydrogen ion transmembrane transporter activity	4/156	61/8240	0.028022	0.15382	DcitrP092375.1/DcitrP103285.1/DcitrP019780.1/DcitrP092350.1	DcitrP092375.1/DcitrP103285.1/DcitrP019780.1/DcitrP092350.1	4
MF	GO:0008236	serine-type peptidase activity	6/156	124/8240	0.0300631	0.15382	DcitrP022775.1/DcitrP029315.1/DcitrP097315.1/DcitrP031320.1/DcitrP021855.1/DcitrP022770.1	DcitrP022775.1/DcitrP029315.1/DcitrP097315.1/DcitrP031320.1/DcitrP021855.1/DcitrP022770.1	6
MF	GO:0017171	serine hydrolase activity	6/156	124/8240	0.0300631	0.15382	DcitrP022775.1/DcitrP029315.1/DcitrP097315.1/DcitrP031320.1/DcitrP021855.1/DcitrP022770.1	DcitrP022775.1/DcitrP029315.1/DcitrP097315.1/DcitrP031320.1/DcitrP021855.1/DcitrP022770.1	6
MF	GO:0015077	monovalent inorganic cation transmembrane transporter activity	5/156	92/8240	0.0300701	0.15382	DcitrP092375.1/DcitrP103285.1/DcitrP023245.1/DcitrP019780.1/DcitrP092350.1	DcitrP092375.1/DcitrP103285.1/DcitrP023245.1/DcitrP019780.1/DcitrP092350.1	5
MF	GO:0030414	peptidase inhibitor activity	2/156	18/8240	0.0446884	0.21227	DcitrP101610.1/DcitrP050505.1	DcitrP101610.1/DcitrP050505.1	2
MF	GO:0061134	peptidase regulator activity	2/156	18/8240	0.0446884	0.21227	DcitrP101610.1/DcitrP050505.1	DcitrP101610.1/DcitrP050505.1	2
MF	GO:0008324	cation transmembrane transporter activity	6/156	141/8240	0.0510094	0.233939	DcitrP092375.1/DcitrP103285.1/DcitrP023245.1/DcitrP090110.1/DcitrP019780.1/DcitrP092350.1	DcitrP092375.1/DcitrP103285.1/DcitrP023245.1/DcitrP090110.1/DcitrP019780.1/DcitrP092350.1	6
MF	GO:0022892	substrate-specific transporter activity	10/156	300/8240	0.0582851	0.258397	DcitrP039190.1/DcitrP092375.1/DcitrP103285.1/DcitrP023245.1/DcitrP098450.1/DcitrP051820.1/DcitrP090110.1/DcitrP019780.1/DcitrP092350.1/DcitrP078540.1	DcitrP039190.1/DcitrP092375.1/DcitrP103285.1/DcitrP023245.1/DcitrP098450.1/DcitrP051820.1/DcitrP090110.1/DcitrP019780.1/DcitrP092350.1/DcitrP078540.1	10
MF	GO:0070011	peptidase activity, acting on L-amino acid peptides	12/156	389/8240	0.0649056	0.278466	DcitrP022775.1/DcitrP069400.1/DcitrP085175.1/DcitrP029315.1/DcitrP059695.1/DcitrP024565.1/DcitrP077305.1/DcitrP097315.1/DcitrP031320.1/DcitrP021855.1/DcitrP022770.1/DcitrP046955.1	DcitrP022775.1/DcitrP069400.1/DcitrP085175.1/DcitrP029315.1/DcitrP059695.1/DcitrP024565.1/DcitrP077305.1/DcitrP097315.1/DcitrP031320.1/DcitrP021855.1/DcitrP022770.1/DcitrP046955.1	12
MF	GO:0008233	peptidase activity	12/156	401/8240	0.0775837	0.318777	DcitrP022775.1/DcitrP069400.1/DcitrP085175.1/DcitrP029315.1/DcitrP059695.1/DcitrP024565.1/DcitrP077305.1/DcitrP097315.1/DcitrP031320.1/DcitrP021855.1/DcitrP022770.1/DcitrP046955.1	DcitrP022775.1/DcitrP069400.1/DcitrP085175.1/DcitrP029315.1/DcitrP059695.1/DcitrP024565.1/DcitrP077305.1/DcitrP097315.1/DcitrP031320.1/DcitrP021855.1/DcitrP022770.1/DcitrP046955.1	12
MF	GO:0016831	carboxy-lyase activity	2/156	25/8240	0.0804661	0.318777	DcitrP047430.1/DcitrP021460.1	DcitrP047430.1/DcitrP021460.1	2
MF	GO:0022890	inorganic cation transmembrane transporter activity	5/156	122/8240	0.0814918	0.318777	DcitrP092375.1/DcitrP103285.1/DcitrP023245.1/DcitrP019780.1/DcitrP092350.1	DcitrP092375.1/DcitrP103285.1/DcitrP023245.1/DcitrP019780.1/DcitrP092350.1	5
MF	GO:0016830	carbon-carbon lyase activity	2/156	28/8240	0.0977803	0.371565	DcitrP047430.1/DcitrP021460.1	DcitrP047430.1/DcitrP021460.1	2
MF	GO:0005549	odorant binding	2/156	29/8240	0.103767	0.383361	DcitrP069565.1/DcitrP072195.1	DcitrP069565.1/DcitrP072195.1	2
MF	GO:0005509	calcium ion binding	6/156	178/8240	0.121485	0.436688	DcitrP011480.1/DcitrP022620.1/DcitrP057550.1/DcitrP003695.1/DcitrP057545.1/DcitrP097515.1	DcitrP011480.1/DcitrP022620.1/DcitrP057550.1/DcitrP003695.1/DcitrP057545.1/DcitrP097515.1	6
MF	GO:0015075	ion transmembrane transporter activity	8/156	270/8240	0.139829	0.477619	DcitrP092375.1/DcitrP103285.1/DcitrP023245.1/DcitrP098450.1/DcitrP090110.1/DcitrP019780.1/DcitrP092350.1/DcitrP078540.1	DcitrP092375.1/DcitrP103285.1/DcitrP023245.1/DcitrP098450.1/DcitrP090110.1/DcitrP019780.1/DcitrP092350.1/DcitrP078540.1	8
MF	GO:0016817	hydrolase activity, acting on acid anhydrides	12/156	447/8240	0.140054	0.477619	DcitrP027020.1/DcitrP016785.1/DcitrP069025.1/DcitrP057550.1/DcitrP056675.1/DcitrP062755.1/DcitrP057545.1/DcitrP015360.1/DcitrP081085.1/DcitrP039115.1/DcitrP097515.1/DcitrP081065.1	DcitrP027020.1/DcitrP016785.1/DcitrP069025.1/DcitrP057550.1/DcitrP056675.1/DcitrP062755.1/DcitrP057545.1/DcitrP015360.1/DcitrP081085.1/DcitrP039115.1/DcitrP097515.1/DcitrP081065.1	12
MF	GO:0022891	substrate-specific transmembrane transporter activity	8/156	279/8240	0.159037	0.528586	DcitrP092375.1/DcitrP103285.1/DcitrP023245.1/DcitrP098450.1/DcitrP090110.1/DcitrP019780.1/DcitrP092350.1/DcitrP078540.1	DcitrP092375.1/DcitrP103285.1/DcitrP023245.1/DcitrP098450.1/DcitrP090110.1/DcitrP019780.1/DcitrP092350.1/DcitrP078540.1	8
MF	GO:0005179	hormone activity	1/156	10/8240	0.174066	0.528586	DcitrP020855.1	DcitrP020855.1	1
MF	GO:0050661	NADP binding	1/156	10/8240	0.174066	0.528586	DcitrP069635.1	DcitrP069635.1	1
MF	GO:0004298	threonine-type endopeptidase activity	2/156	40/8240	0.174871	0.528586	DcitrP059695.1/DcitrP024565.1	DcitrP059695.1/DcitrP024565.1	2
MF	GO:0070003	threonine-type peptidase activity	2/156	40/8240	0.174871	0.528586	DcitrP059695.1/DcitrP024565.1	DcitrP059695.1/DcitrP024565.1	2
MF	GO:0016462	pyrophosphatase activity	11/156	434/8240	0.199195	0.542231	DcitrP027020.1/DcitrP016785.1/DcitrP069025.1/DcitrP057550.1/DcitrP056675.1/DcitrP057545.1/DcitrP015360.1/DcitrP081085.1/DcitrP039115.1/DcitrP097515.1/DcitrP081065.1	DcitrP027020.1/DcitrP016785.1/DcitrP069025.1/DcitrP057550.1/DcitrP056675.1/DcitrP057545.1/DcitrP015360.1/DcitrP081085.1/DcitrP039115.1/DcitrP097515.1/DcitrP081065.1	11
MF	GO:0016818	hydrolase activity, acting on acid anhydrides, in phosphorus-containing anhydrides	11/156	434/8240	0.199195	0.542231	DcitrP027020.1/DcitrP016785.1/DcitrP069025.1/DcitrP057550.1/DcitrP056675.1/DcitrP057545.1/DcitrP015360.1/DcitrP081085.1/DcitrP039115.1/DcitrP097515.1/DcitrP081065.1	DcitrP027020.1/DcitrP016785.1/DcitrP069025.1/DcitrP057550.1/DcitrP056675.1/DcitrP057545.1/DcitrP015360.1/DcitrP081085.1/DcitrP039115.1/DcitrP097515.1/DcitrP081065.1	11
MF	GO:0022857	transmembrane transporter activity	11/156	435/8240	0.201207	0.542231	DcitrP097360.1/DcitrP064635.1/DcitrP092375.1/DcitrP103285.1/DcitrP023245.1/DcitrP098450.1/DcitrP090110.1/DcitrP019780.1/DcitrP062755.1/DcitrP092350.1/DcitrP078540.1	DcitrP097360.1/DcitrP064635.1/DcitrP092375.1/DcitrP103285.1/DcitrP023245.1/DcitrP098450.1/DcitrP090110.1/DcitrP019780.1/DcitrP062755.1/DcitrP092350.1/DcitrP078540.1	11
MF	GO:0016829	lyase activity	3/156	85/8240	0.217488	0.542231	DcitrP047430.1/DcitrP051500.1/DcitrP021460.1	DcitrP047430.1/DcitrP051500.1/DcitrP021460.1	3
MF	GO:0030234	enzyme regulator activity	3/156	85/8240	0.217488	0.542231	DcitrP101610.1/DcitrP050505.1/DcitrP039615.1	DcitrP101610.1/DcitrP050505.1/DcitrP039615.1	3
MF	GO:0003713	transcription coactivator activity	1/156	13/8240	0.220154	0.542231	DcitrP015380.1	DcitrP015380.1	1
MF	GO:0003954	NADH dehydrogenase activity	1/156	13/8240	0.220154	0.542231	DcitrP074625.1	DcitrP074625.1	1
MF	GO:0008137	NADH dehydrogenase (ubiquinone) activity	1/156	13/8240	0.220154	0.542231	DcitrP074625.1	DcitrP074625.1	1
MF	GO:0016655	oxidoreductase activity, acting on NAD(P)H, quinone or similar compound as acceptor	1/156	13/8240	0.220154	0.542231	DcitrP074625.1	DcitrP074625.1	1
MF	GO:0050136	NADH dehydrogenase (quinone) activity	1/156	13/8240	0.220154	0.542231	DcitrP074625.1	DcitrP074625.1	1
MF	GO:0019843	rRNA binding	1/156	14/8240	0.234941	0.568131	DcitrP027780.1	DcitrP027780.1	1
MF	GO:0003993	acid phosphatase activity	1/156	15/8240	0.24945	0.592444	DcitrP053170.1	DcitrP053170.1	1
MF	GO:0046914	transition metal ion binding	10/156	414/8240	0.258326	0.60276	DcitrP079270.1/DcitrP079275.1/DcitrP045800.1/DcitrP079255.1/DcitrP087835.1/novel.2439/DcitrP046955.1/DcitrP087820.1/novel.4810/DcitrP022100.1	DcitrP079270.1/DcitrP079275.1/DcitrP045800.1/DcitrP079255.1/DcitrP087835.1/-/DcitrP046955.1/DcitrP087820.1/-/DcitrP022100.1	10
MF	GO:0008289	lipid binding	2/156	55/8240	0.279578	0.641101	DcitrP022220.1/DcitrP022285.1	DcitrP022220.1/DcitrP022285.1	2
MF	GO:0004497	monooxygenase activity	1/156	18/8240	0.291356	0.656787	DcitrP069635.1	DcitrP069635.1	1
MF	GO:0016651	oxidoreductase activity, acting on NAD(P)H	1/156	20/8240	0.317994	0.699808	DcitrP074625.1	DcitrP074625.1	1
MF	GO:0015081	sodium ion transmembrane transporter activity	1/156	21/8240	0.330937	0.699808	DcitrP023245.1	DcitrP023245.1	1
MF	GO:0003924	GTPase activity	4/156	158/8240	0.350717	0.699808	DcitrP016785.1/DcitrP056675.1/DcitrP081085.1/DcitrP081065.1	DcitrP016785.1/DcitrP056675.1/DcitrP081085.1/DcitrP081065.1	4
MF	GO:0005216	ion channel activity	3/156	112/8240	0.356361	0.699808	DcitrP023245.1/DcitrP098450.1/DcitrP078540.1	DcitrP023245.1/DcitrP098450.1/DcitrP078540.1	3
MF	GO:0015267	channel activity	3/156	112/8240	0.356361	0.699808	DcitrP023245.1/DcitrP098450.1/DcitrP078540.1	DcitrP023245.1/DcitrP098450.1/DcitrP078540.1	3
MF	GO:0022803	passive transmembrane transporter activity	3/156	112/8240	0.356361	0.699808	DcitrP023245.1/DcitrP098450.1/DcitrP078540.1	DcitrP023245.1/DcitrP098450.1/DcitrP078540.1	3
MF	GO:0022838	substrate-specific channel activity	3/156	112/8240	0.356361	0.699808	DcitrP023245.1/DcitrP098450.1/DcitrP078540.1	DcitrP023245.1/DcitrP098450.1/DcitrP078540.1	3
MF	GO:0042302	structural constituent of cuticle	2/156	67/8240	0.363235	0.699808	DcitrP092275.1/DcitrP049835.1	DcitrP092275.1/DcitrP049835.1	2
MF	GO:0004559	alpha-mannosidase activity	1/156	24/8240	0.36832	0.699808	DcitrP024075.1	DcitrP024075.1	1
MF	GO:0005261	cation channel activity	1/156	24/8240	0.36832	0.699808	DcitrP023245.1	DcitrP023245.1	1
MF	GO:0015923	mannosidase activity	1/156	24/8240	0.36832	0.699808	DcitrP024075.1	DcitrP024075.1	1
MF	GO:0004725	protein tyrosine phosphatase activity	1/156	26/8240	0.392082	0.734463	DcitrP035825.1	DcitrP035825.1	1
MF	GO:0052689	carboxylic ester hydrolase activity	1/156	27/8240	0.403627	0.745589	DcitrP008380.1	DcitrP008380.1	1
MF	GO:0008017	microtubule binding	1/156	33/8240	0.468465	0.840965	DcitrP015360.1	DcitrP015360.1	1
MF	GO:0003774	motor activity	2/156	86/8240	0.487067	0.840965	DcitrP027020.1/DcitrP015360.1	DcitrP027020.1/DcitrP015360.1	2
MF	GO:0016791	phosphatase activity	2/156	86/8240	0.487067	0.840965	DcitrP053170.1/DcitrP035825.1	DcitrP053170.1/DcitrP035825.1	2
MF	GO:0030246	carbohydrate binding	1/156	37/8240	0.507749	0.840965	DcitrP024075.1	DcitrP024075.1	1
MF	GO:0016684	oxidoreductase activity, acting on peroxide as acceptor	1/156	38/8240	0.51711	0.840965	DcitrP100820.1	DcitrP100820.1	1
MF	GO:0016820	hydrolase activity, acting on acid anhydrides, catalyzing transmembrane movement of substances	1/156	40/8240	0.535305	0.840965	DcitrP062755.1	DcitrP062755.1	1
MF	GO:0017111	nucleoside-triphosphatase activity	8/156	417/8240	0.536705	0.840965	DcitrP027020.1/DcitrP016785.1/DcitrP069025.1/DcitrP056675.1/DcitrP015360.1/DcitrP081085.1/DcitrP039115.1/DcitrP081065.1	DcitrP027020.1/DcitrP016785.1/DcitrP069025.1/DcitrP056675.1/DcitrP015360.1/DcitrP081085.1/DcitrP039115.1/DcitrP081065.1	8
MF	GO:0008237	metallopeptidase activity	2/156	95/8240	0.540362	0.840965	DcitrP069400.1/DcitrP046955.1	DcitrP069400.1/DcitrP046955.1	2
MF	GO:0030170	pyridoxal phosphate binding	1/156	42/8240	0.552819	0.840965	DcitrP021460.1	DcitrP021460.1	1
MF	GO:0051536	iron-sulfur cluster binding	1/156	42/8240	0.552819	0.840965	DcitrP003600.1	DcitrP003600.1	1
MF	GO:0051540	metal cluster binding	1/156	42/8240	0.552819	0.840965	DcitrP003600.1	DcitrP003600.1	1
MF	GO:0070279	vitamin B6 binding	1/156	42/8240	0.552819	0.840965	DcitrP021460.1	DcitrP021460.1	1
MF	GO:0005230	extracellular ligand-gated ion channel activity	1/156	43/8240	0.561329	0.840965	DcitrP098450.1	DcitrP098450.1	1
MF	GO:0098772	molecular function regulator	3/156	155/8240	0.566024	0.840965	DcitrP101610.1/DcitrP050505.1/DcitrP039615.1	DcitrP101610.1/DcitrP050505.1/DcitrP039615.1	3
MF	GO:0000988	transcription factor activity, protein binding	1/156	44/8240	0.569677	0.840965	DcitrP015380.1	DcitrP015380.1	1
MF	GO:0000989	transcription factor activity, transcription factor binding	1/156	44/8240	0.569677	0.840965	DcitrP015380.1	DcitrP015380.1	1
MF	GO:0003712	transcription cofactor activity	1/156	44/8240	0.569677	0.840965	DcitrP015380.1	DcitrP015380.1	1
MF	GO:0003777	microtubule motor activity	1/156	47/8240	0.593787	0.840965	DcitrP015360.1	DcitrP015360.1	1
MF	GO:0005102	receptor binding	1/156	47/8240	0.593787	0.840965	DcitrP020855.1	DcitrP020855.1	1
MF	GO:0016209	antioxidant activity	1/156	47/8240	0.593787	0.840965	DcitrP100820.1	DcitrP100820.1	1
MF	GO:0060589	nucleoside-triphosphatase regulator activity	1/156	48/8240	0.601522	0.840965	DcitrP039615.1	DcitrP039615.1	1
MF	GO:0008234	cysteine-type peptidase activity	2/156	107/8240	0.605307	0.840965	DcitrP085175.1/DcitrP077305.1	DcitrP085175.1/DcitrP077305.1	2
MF	GO:0004222	metalloendopeptidase activity	1/156	50/8240	0.616554	0.840965	DcitrP069400.1	DcitrP069400.1	1
MF	GO:0019842	vitamin binding	1/156	50/8240	0.616554	0.840965	DcitrP021460.1	DcitrP021460.1	1
MF	GO:0016616	oxidoreductase activity, acting on the CH-OH group of donors, NAD or NADP as acceptor	1/156	51/8240	0.623858	0.840965	DcitrP088260.1	DcitrP088260.1	1
MF	GO:0004721	phosphoprotein phosphatase activity	1/156	52/8240	0.631024	0.840965	DcitrP035825.1	DcitrP035825.1	1
MF	GO:0015631	tubulin binding	1/156	52/8240	0.631024	0.840965	DcitrP015360.1	DcitrP015360.1	1
MF	GO:0016746	transferase activity, transferring acyl groups	2/156	113/8240	0.6351	0.840965	DcitrP078700.1/DcitrP032970.1	DcitrP078700.1/DcitrP032970.1	2
MF	GO:0015276	ligand-gated ion channel activity	1/156	54/8240	0.64495	0.840965	DcitrP098450.1	DcitrP098450.1	1
MF	GO:0022834	ligand-gated channel activity	1/156	54/8240	0.64495	0.840965	DcitrP098450.1	DcitrP098450.1	1
MF	GO:0042578	phosphoric ester hydrolase activity	2/156	124/8240	0.685133	0.873132	DcitrP053170.1/DcitrP035825.1	DcitrP053170.1/DcitrP035825.1	2
MF	GO:0046873	metal ion transmembrane transporter activity	1/156	61/8240	0.689705	0.873132	DcitrP023245.1	DcitrP023245.1	1
MF	GO:0004872	receptor activity	3/156	188/8240	0.695879	0.873132	DcitrP020645.1/DcitrP018695.1/DcitrP098450.1	DcitrP020645.1/DcitrP018695.1/DcitrP098450.1	3
MF	GO:0060089	molecular transducer activity	3/156	188/8240	0.695879	0.873132	DcitrP020645.1/DcitrP018695.1/DcitrP098450.1	DcitrP020645.1/DcitrP018695.1/DcitrP098450.1	3
MF	GO:0022836	gated channel activity	1/156	68/8240	0.728851	0.905955	DcitrP098450.1	DcitrP098450.1	1
MF	GO:0004812	aminoacyl-tRNA ligase activity	1/156	71/8240	0.744086	0.908068	DcitrP069200.1	DcitrP069200.1	1
MF	GO:0016887	ATPase activity	2/156	139/8240	0.744206	0.908068	DcitrP069025.1/DcitrP039115.1	DcitrP069025.1/DcitrP039115.1	2
MF	GO:0016747	transferase activity, transferring acyl groups other than amino-acyl groups	1/156	74/8240	0.758471	0.910796	DcitrP078700.1	DcitrP078700.1	1
MF	GO:0016875	ligase activity, forming carbon-oxygen bonds	1/156	76/8240	0.767612	0.910796	DcitrP069200.1	DcitrP069200.1	1
MF	GO:0016876	ligase activity, forming aminoacyl-tRNA and related compounds	1/156	76/8240	0.767612	0.910796	DcitrP069200.1	DcitrP069200.1	1
MF	GO:0016788	hydrolase activity, acting on ester bonds	4/156	278/8240	0.777558	0.910796	DcitrP053170.1/DcitrP035825.1/DcitrP073905.1/DcitrP008380.1	DcitrP053170.1/DcitrP035825.1/DcitrP073905.1/DcitrP008380.1	4
MF	GO:0022804	active transmembrane transporter activity	1/156	79/8240	0.780682	0.910796	DcitrP062755.1	DcitrP062755.1	1
MF	GO:0050660	flavin adenine dinucleotide binding	1/156	88/8240	0.815669	0.943339	DcitrP069635.1	DcitrP069635.1	1
MF	GO:0016614	oxidoreductase activity, acting on CH-OH group of donors	1/156	97/8240	0.845104	0.943882	DcitrP088260.1	DcitrP088260.1	1
MF	GO:0004930	G-protein coupled receptor activity	1/156	98/8240	0.848072	0.943882	DcitrP018695.1	DcitrP018695.1	1
MF	GO:0016758	transferase activity, transferring hexosyl groups	1/156	98/8240	0.848072	0.943882	DcitrP042805.1	DcitrP042805.1	1
MF	GO:0003723	RNA binding	3/156	247/8240	0.851981	0.943882	DcitrP013835.1/DcitrP070580.1/DcitrP027780.1	DcitrP013835.1/DcitrP070580.1/DcitrP027780.1	3
MF	GO:0008270	zinc ion binding	3/156	250/8240	0.857641	0.943882	DcitrP087835.1/DcitrP046955.1/DcitrP087820.1	DcitrP087835.1/DcitrP046955.1/DcitrP087820.1	3
MF	GO:0008092	cytoskeletal protein binding	1/156	104/8240	0.864727	0.943882	DcitrP015360.1	DcitrP015360.1	1
MF	GO:0099600	transmembrane receptor activity	2/156	183/8240	0.865816	0.943882	DcitrP018695.1/DcitrP098450.1	DcitrP018695.1/DcitrP098450.1	2
MF	GO:0003677	DNA binding	6/156	461/8240	0.876367	0.947617	DcitrP083200.1/DcitrP087615.1/DcitrP087020.1/DcitrP044470.1/DcitrP055750.1/DcitrP029940.1	DcitrP083200.1/DcitrP087615.1/DcitrP087020.1/DcitrP044470.1/DcitrP055750.1/DcitrP029940.1	6
MF	GO:0048037	cofactor binding	2/156	202/8240	0.899776	0.965082	DcitrP069635.1/DcitrP021460.1	DcitrP069635.1/DcitrP021460.1	2
MF	GO:0016874	ligase activity	1/156	126/8240	0.911693	0.970042	DcitrP069200.1	DcitrP069200.1	1
MF	GO:0016757	transferase activity, transferring glycosyl groups	1/156	132/8240	0.921406	0.972595	DcitrP042805.1	DcitrP042805.1	1
MF	GO:0050662	coenzyme binding	1/156	143/8240	0.936537	0.972787	DcitrP069635.1	DcitrP069635.1	1
MF	GO:0004888	transmembrane signaling receptor activity	1/156	149/8240	0.943531	0.972787	DcitrP018695.1	DcitrP018695.1	1
MF	GO:0038023	signaling receptor activity	1/156	149/8240	0.943531	0.972787	DcitrP018695.1	DcitrP018695.1	1
MF	GO:0004871	signal transducer activity	1/156	165/8240	0.958657	0.98078	DcitrP018695.1	DcitrP018695.1	1
MF	GO:0016773	phosphotransferase activity, alcohol group as acceptor	3/156	414/8240	0.98675	0.996164	DcitrP059565.1/DcitrP048145.1/DcitrP009310.1	DcitrP059565.1/DcitrP048145.1/DcitrP009310.1	3
MF	GO:0016301	kinase activity	3/156	424/8240	0.988674	0.996164	DcitrP012485.1/DcitrP090995.1/DcitrP009310.1	DcitrP012485.1/DcitrP090995.1/DcitrP009310.1	3
MF	GO:0004672	protein kinase activity	1/156	348/8240	0.998883	0.998883	DcitrP009310.1	DcitrP009310.1	1
GeneRatio indicates the ratio between the number of DEGs annotated to GO terms and the total number of DEGs.
BgRatio indicates the ratio between the number of background genes annotated to GO terms and the total number of background genes.
Pvalue indicates the significance test p-value.
Padj indicates the p-value after multiple hypothesis test correction.
GeneID indicates the ID of DEGs annotated to GO terms.
GeneName indicated the name of DEGs annotated to GO terms.

## Sheet: Downregulated DEGs
GO enrichment analysis of down-regulated DEGs
Category	GOID	Description	GeneRatio	BgRatio	pvalue	padj	geneID	geneName	Count
BP	GO:0055085	transmembrane transport	20/73	433/4957	2.3584e-06	0.000346685	DcitrP017190.1/DcitrP099385.1/DcitrP048395.1/DcitrP079080.1/DcitrP091125.1/DcitrP064700.1/DcitrP051975.1/DcitrP013795.1/DcitrP090960.1/DcitrP026845.1/novel.479/DcitrP052880.1/DcitrP067850.1/DcitrP098055.1/DcitrP017310.1/DcitrP097410.1/DcitrP039160.1/DcitrP041390.1/DcitrP079065.1/DcitrP092150.1	DcitrP017190.1/DcitrP099385.1/DcitrP048395.1/DcitrP079080.1/DcitrP091125.1/DcitrP064700.1/DcitrP051975.1/DcitrP013795.1/DcitrP090960.1/DcitrP026845.1/-/DcitrP052880.1/DcitrP067850.1/DcitrP098055.1/DcitrP017310.1/DcitrP097410.1/DcitrP039160.1/DcitrP041390.1/DcitrP079065.1/DcitrP092150.1	20
BP	GO:0008272	sulfate transport	2/73	15/4957	0.019845	0.74774	DcitrP071505.1/DcitrP067845.1	DcitrP071505.1/DcitrP067845.1	2
BP	GO:0072348	sulfur compound transport	2/73	15/4957	0.019845	0.74774	DcitrP071505.1/DcitrP067845.1	DcitrP071505.1/DcitrP067845.1	2
BP	GO:0043414	macromolecule methylation	2/73	18/4957	0.0281084	0.74774	DcitrP021895.1/DcitrP065105.1	DcitrP021895.1/DcitrP065105.1	2
BP	GO:0009451	RNA modification	3/73	47/4957	0.0312911	0.74774	DcitrP021895.1/DcitrP038535.1/DcitrP094750.1	DcitrP021895.1/DcitrP038535.1/DcitrP094750.1	3
BP	GO:0006643	membrane lipid metabolic process	2/73	25/4957	0.0516047	0.74774	DcitrP040395.1/novel.1281	DcitrP040395.1/-	2
BP	GO:0015698	inorganic anion transport	2/73	25/4957	0.0516047	0.74774	DcitrP071505.1/DcitrP067845.1	DcitrP071505.1/DcitrP067845.1	2
BP	GO:0009187	cyclic nucleotide metabolic process	2/73	26/4957	0.0553844	0.74774	DcitrP101710.1/DcitrP101760.1	DcitrP101710.1/DcitrP101760.1	2
BP	GO:0009190	cyclic nucleotide biosynthetic process	2/73	26/4957	0.0553844	0.74774	DcitrP101710.1/DcitrP101760.1	DcitrP101710.1/DcitrP101760.1	2
BP	GO:0001522	pseudouridine synthesis	2/73	28/4957	0.0632241	0.74774	DcitrP038535.1/DcitrP094750.1	DcitrP038535.1/DcitrP094750.1	2
BP	GO:0032259	methylation	2/73	30/4957	0.0714144	0.74774	DcitrP021895.1/DcitrP065105.1	DcitrP021895.1/DcitrP065105.1	2
BP	GO:0006811	ion transport	7/73	272/4957	0.103763	0.74774	DcitrP079080.1/DcitrP071505.1/novel.479/DcitrP067845.1/DcitrP052880.1/DcitrP079065.1/DcitrP031760.1	DcitrP079080.1/DcitrP071505.1/-/DcitrP067845.1/DcitrP052880.1/DcitrP079065.1/DcitrP031760.1	7
BP	GO:0048523	negative regulation of cellular process	2/73	40/4957	0.116737	0.74774	DcitrP083545.1/DcitrP083350.1	DcitrP083545.1/DcitrP083350.1	2
BP	GO:0006479	protein methylation	1/73	10/4957	0.137998	0.74774	DcitrP065105.1	DcitrP065105.1	1
BP	GO:0008213	protein alkylation	1/73	10/4957	0.137998	0.74774	DcitrP065105.1	DcitrP065105.1	1
BP	GO:0042219	cellular modified amino acid catabolic process	1/73	10/4957	0.137998	0.74774	DcitrP067260.1	DcitrP067260.1	1
BP	GO:0044273	sulfur compound catabolic process	1/73	10/4957	0.137998	0.74774	DcitrP067260.1	DcitrP067260.1	1
BP	GO:0006013	mannose metabolic process	1/73	12/4957	0.163253	0.74774	DcitrP035345.1	DcitrP035345.1	1
BP	GO:0048519	negative regulation of biological process	2/73	50/4957	0.167322	0.74774	DcitrP083545.1/DcitrP083350.1	DcitrP083545.1/DcitrP083350.1	2
BP	GO:0030001	metal ion transport	2/73	55/4957	0.193857	0.74774	novel.479/DcitrP052880.1	-/DcitrP052880.1	2
BP	GO:0006749	glutathione metabolic process	1/73	15/4957	0.199773	0.74774	DcitrP067260.1	DcitrP067260.1	1
BP	GO:0006820	anion transport	2/73	59/4957	0.21546	0.74774	DcitrP071505.1/DcitrP067845.1	DcitrP071505.1/DcitrP067845.1	2
BP	GO:0090407	organophosphate biosynthetic process	3/73	110/4957	0.219889	0.74774	DcitrP101710.1/DcitrP101760.1/novel.1281	DcitrP101710.1/DcitrP101760.1/-	3
BP	GO:1901605	alpha-amino acid metabolic process	1/73	17/4957	0.223241	0.74774	DcitrP086655.1	DcitrP086655.1	1
BP	GO:0044711	single-organism biosynthetic process	4/73	168/4957	0.234027	0.74774	DcitrP086655.1/DcitrP101710.1/DcitrP101760.1/novel.1281	DcitrP086655.1/DcitrP101710.1/DcitrP101760.1/-	4
BP	GO:1901565	organonitrogen compound catabolic process	1/73	18/4957	0.23472	0.74774	DcitrP067260.1	DcitrP067260.1	1
BP	GO:0007154	cell communication	9/73	463/4957	0.23871	0.74774	DcitrP099385.1/DcitrP083545.1/DcitrP101710.1/DcitrP083350.1/DcitrP073810.1/DcitrP101760.1/DcitrP015430.1/DcitrP003825.1/DcitrP017360.1	DcitrP099385.1/DcitrP083545.1/DcitrP101710.1/DcitrP083350.1/DcitrP073810.1/DcitrP101760.1/DcitrP015430.1/DcitrP003825.1/DcitrP017360.1	9
BP	GO:0007186	G-protein coupled receptor signaling pathway	3/73	115/4957	0.239452	0.74774	DcitrP073810.1/DcitrP015430.1/DcitrP017360.1	DcitrP073810.1/DcitrP015430.1/DcitrP017360.1	3
BP	GO:0006575	cellular modified amino acid metabolic process	1/73	19/4957	0.246031	0.74774	DcitrP067260.1	DcitrP067260.1	1
BP	GO:0006497	protein lipidation	1/73	20/4957	0.257177	0.74774	novel.1281	-	1
BP	GO:0006505	GPI anchor metabolic process	1/73	20/4957	0.257177	0.74774	novel.1281	-	1
BP	GO:0006506	GPI anchor biosynthetic process	1/73	20/4957	0.257177	0.74774	novel.1281	-	1
BP	GO:0006661	phosphatidylinositol biosynthetic process	1/73	20/4957	0.257177	0.74774	novel.1281	-	1
BP	GO:0042157	lipoprotein metabolic process	1/73	20/4957	0.257177	0.74774	novel.1281	-	1
BP	GO:0042158	lipoprotein biosynthetic process	1/73	20/4957	0.257177	0.74774	novel.1281	-	1
BP	GO:0015074	DNA integration	3/73	124/4957	0.275361	0.74774	DcitrP010740.1/DcitrP048410.1/novel.4371	DcitrP010740.1/DcitrP048410.1/-	3
BP	GO:0009165	nucleotide biosynthetic process	2/73	71/4957	0.281203	0.74774	DcitrP101710.1/DcitrP101760.1	DcitrP101710.1/DcitrP101760.1	2
BP	GO:1901293	nucleoside phosphate biosynthetic process	2/73	71/4957	0.281203	0.74774	DcitrP101710.1/DcitrP101760.1	DcitrP101710.1/DcitrP101760.1	2
BP	GO:0006664	glycolipid metabolic process	1/73	23/4957	0.28965	0.74774	novel.1281	-	1
BP	GO:0009247	glycolipid biosynthetic process	1/73	23/4957	0.28965	0.74774	novel.1281	-	1
BP	GO:0046467	membrane lipid biosynthetic process	1/73	23/4957	0.28965	0.74774	novel.1281	-	1
BP	GO:1903509	liposaccharide metabolic process	1/73	23/4957	0.28965	0.74774	novel.1281	-	1
BP	GO:0006869	lipid transport	1/73	24/4957	0.300159	0.74774	DcitrP038675.1	DcitrP038675.1	1
BP	GO:0044283	small molecule biosynthetic process	1/73	24/4957	0.300159	0.74774	DcitrP086655.1	DcitrP086655.1	1
BP	GO:0046474	glycerophospholipid biosynthetic process	1/73	24/4957	0.300159	0.74774	novel.1281	-	1
BP	GO:0045017	glycerolipid biosynthetic process	1/73	25/4957	0.310516	0.74774	novel.1281	-	1
BP	GO:0006790	sulfur compound metabolic process	1/73	26/4957	0.320721	0.74774	DcitrP067260.1	DcitrP067260.1	1
BP	GO:0005996	monosaccharide metabolic process	1/73	27/4957	0.330777	0.74774	DcitrP035345.1	DcitrP035345.1	1
BP	GO:0010876	lipid localization	1/73	27/4957	0.330777	0.74774	DcitrP038675.1	DcitrP038675.1	1
BP	GO:0019318	hexose metabolic process	1/73	27/4957	0.330777	0.74774	DcitrP035345.1	DcitrP035345.1	1
BP	GO:0006355	regulation of transcription, DNA-templated	5/73	260/4957	0.336489	0.74774	DcitrP015990.1/novel.2833/DcitrP015830.1/DcitrP043520.1/DcitrP025115.1	DcitrP015990.1/-/DcitrP015830.1/DcitrP043520.1/DcitrP025115.1	5
BP	GO:0051252	regulation of RNA metabolic process	5/73	260/4957	0.336489	0.74774	DcitrP015990.1/novel.2833/DcitrP015830.1/DcitrP043520.1/DcitrP025115.1	DcitrP015990.1/-/DcitrP015830.1/DcitrP043520.1/DcitrP025115.1	5
BP	GO:1903506	regulation of nucleic acid-templated transcription	5/73	260/4957	0.336489	0.74774	DcitrP015990.1/novel.2833/DcitrP015830.1/DcitrP043520.1/DcitrP025115.1	DcitrP015990.1/-/DcitrP015830.1/DcitrP043520.1/DcitrP025115.1	5
BP	GO:2001141	regulation of RNA biosynthetic process	5/73	260/4957	0.336489	0.74774	DcitrP015990.1/novel.2833/DcitrP015830.1/DcitrP043520.1/DcitrP025115.1	DcitrP015990.1/-/DcitrP015830.1/DcitrP043520.1/DcitrP025115.1	5
BP	GO:0006357	regulation of transcription from RNA polymerase II promoter	1/73	28/4957	0.340687	0.74774	DcitrP043520.1	DcitrP043520.1	1
BP	GO:0009966	regulation of signal transduction	2/73	82/4957	0.341246	0.74774	DcitrP083545.1/DcitrP083350.1	DcitrP083545.1/DcitrP083350.1	2
BP	GO:0007165	signal transduction	8/73	453/4957	0.349428	0.74774	DcitrP083545.1/DcitrP101710.1/DcitrP083350.1/DcitrP073810.1/DcitrP101760.1/DcitrP015430.1/DcitrP003825.1/DcitrP017360.1	DcitrP083545.1/DcitrP101710.1/DcitrP083350.1/DcitrP073810.1/DcitrP101760.1/DcitrP015430.1/DcitrP003825.1/DcitrP017360.1	8
BP	GO:0010646	regulation of cell communication	2/73	84/4957	0.352028	0.74774	DcitrP083545.1/DcitrP083350.1	DcitrP083545.1/DcitrP083350.1	2
BP	GO:0023051	regulation of signaling	2/73	84/4957	0.352028	0.74774	DcitrP083545.1/DcitrP083350.1	DcitrP083545.1/DcitrP083350.1	2
BP	GO:0019219	regulation of nucleobase-containing compound metabolic process	5/73	266/4957	0.3543	0.74774	DcitrP015990.1/novel.2833/DcitrP015830.1/DcitrP043520.1/DcitrP025115.1	DcitrP015990.1/-/DcitrP015830.1/DcitrP043520.1/DcitrP025115.1	5
BP	GO:0006364	rRNA processing	1/73	30/4957	0.360073	0.74774	DcitrP021895.1	DcitrP021895.1	1
BP	GO:0016072	rRNA metabolic process	1/73	30/4957	0.360073	0.74774	DcitrP021895.1	DcitrP021895.1	1
BP	GO:0048583	regulation of response to stimulus	2/73	86/4957	0.362752	0.74774	DcitrP083545.1/DcitrP083350.1	DcitrP083545.1/DcitrP083350.1	2
BP	GO:0044700	single organism signaling	8/73	460/4957	0.365526	0.74774	DcitrP083545.1/DcitrP101710.1/DcitrP083350.1/DcitrP073810.1/DcitrP101760.1/DcitrP015430.1/DcitrP003825.1/DcitrP017360.1	DcitrP083545.1/DcitrP101710.1/DcitrP083350.1/DcitrP073810.1/DcitrP101760.1/DcitrP015430.1/DcitrP003825.1/DcitrP017360.1	8
BP	GO:0008654	phospholipid biosynthetic process	1/73	31/4957	0.369555	0.74774	novel.1281	-	1
BP	GO:0023052	signaling	8/73	464/4957	0.374767	0.74774	DcitrP083545.1/DcitrP101710.1/DcitrP083350.1/DcitrP073810.1/DcitrP101760.1/DcitrP015430.1/DcitrP003825.1/DcitrP017360.1	DcitrP083545.1/DcitrP101710.1/DcitrP083350.1/DcitrP073810.1/DcitrP101760.1/DcitrP015430.1/DcitrP003825.1/DcitrP017360.1	8
BP	GO:0010556	regulation of macromolecule biosynthetic process	5/73	273/4957	0.375151	0.74774	DcitrP015990.1/novel.2833/DcitrP015830.1/DcitrP043520.1/DcitrP025115.1	DcitrP015990.1/-/DcitrP015830.1/DcitrP043520.1/DcitrP025115.1	5
BP	GO:0031326	regulation of cellular biosynthetic process	5/73	273/4957	0.375151	0.74774	DcitrP015990.1/novel.2833/DcitrP015830.1/DcitrP043520.1/DcitrP025115.1	DcitrP015990.1/-/DcitrP015830.1/DcitrP043520.1/DcitrP025115.1	5
BP	GO:0051171	regulation of nitrogen compound metabolic process	5/73	273/4957	0.375151	0.74774	DcitrP015990.1/novel.2833/DcitrP015830.1/DcitrP043520.1/DcitrP025115.1	DcitrP015990.1/-/DcitrP015830.1/DcitrP043520.1/DcitrP025115.1	5
BP	GO:2000112	regulation of cellular macromolecule biosynthetic process	5/73	273/4957	0.375151	0.74774	DcitrP015990.1/novel.2833/DcitrP015830.1/DcitrP043520.1/DcitrP025115.1	DcitrP015990.1/-/DcitrP015830.1/DcitrP043520.1/DcitrP025115.1	5
BP	GO:0009889	regulation of biosynthetic process	5/73	274/4957	0.378133	0.74774	DcitrP015990.1/novel.2833/DcitrP015830.1/DcitrP043520.1/DcitrP025115.1	DcitrP015990.1/-/DcitrP015830.1/DcitrP043520.1/DcitrP025115.1	5
BP	GO:0010468	regulation of gene expression	5/73	276/4957	0.384097	0.74774	DcitrP015990.1/novel.2833/DcitrP015830.1/DcitrP043520.1/DcitrP025115.1	DcitrP015990.1/-/DcitrP015830.1/DcitrP043520.1/DcitrP025115.1	5
BP	GO:0006629	lipid metabolic process	3/73	153/4957	0.393	0.74774	DcitrP040395.1/DcitrP041615.1/novel.1281	DcitrP040395.1/DcitrP041615.1/-	3
BP	GO:0044255	cellular lipid metabolic process	2/73	92/4957	0.394521	0.74774	DcitrP040395.1/novel.1281	DcitrP040395.1/-	2
BP	GO:0080090	regulation of primary metabolic process	5/73	283/4957	0.404959	0.74774	DcitrP015990.1/novel.2833/DcitrP015830.1/DcitrP043520.1/DcitrP025115.1	DcitrP015990.1/-/DcitrP015830.1/DcitrP043520.1/DcitrP025115.1	5
BP	GO:0031323	regulation of cellular metabolic process	5/73	285/4957	0.410911	0.74774	DcitrP015990.1/novel.2833/DcitrP015830.1/DcitrP043520.1/DcitrP025115.1	DcitrP015990.1/-/DcitrP015830.1/DcitrP043520.1/DcitrP025115.1	5
BP	GO:0034654	nucleobase-containing compound biosynthetic process	7/73	416/4957	0.41483	0.74774	DcitrP101710.1/DcitrP101760.1/DcitrP015990.1/novel.2833/DcitrP015830.1/DcitrP043520.1/DcitrP025115.1	DcitrP101710.1/DcitrP101760.1/DcitrP015990.1/-/DcitrP015830.1/DcitrP043520.1/DcitrP025115.1	7
BP	GO:0043623	cellular protein complex assembly	1/73	37/4957	0.423602	0.74774	DcitrP007745.1	DcitrP007745.1	1
BP	GO:0046488	phosphatidylinositol metabolic process	1/73	37/4957	0.423602	0.74774	novel.1281	-	1
BP	GO:0044281	small molecule metabolic process	5/73	292/4957	0.431684	0.74774	DcitrP086655.1/DcitrP101710.1/DcitrP101760.1/DcitrP035345.1/DcitrP010340.1	DcitrP086655.1/DcitrP101710.1/DcitrP101760.1/DcitrP035345.1/DcitrP010340.1	5
BP	GO:0060255	regulation of macromolecule metabolic process	5/73	292/4957	0.431684	0.74774	DcitrP015990.1/novel.2833/DcitrP015830.1/DcitrP043520.1/DcitrP025115.1	DcitrP015990.1/-/DcitrP015830.1/DcitrP043520.1/DcitrP025115.1	5
BP	GO:0019222	regulation of metabolic process	5/73	296/4957	0.4435	0.74774	DcitrP015990.1/novel.2833/DcitrP015830.1/DcitrP043520.1/DcitrP025115.1	DcitrP015990.1/-/DcitrP015830.1/DcitrP043520.1/DcitrP025115.1	5
BP	GO:0009117	nucleotide metabolic process	2/73	102/4957	0.445836	0.74774	DcitrP101710.1/DcitrP101760.1	DcitrP101710.1/DcitrP101760.1	2
BP	GO:0044765	single-organism transport	3/73	168/4957	0.452479	0.74774	DcitrP071505.1/DcitrP038675.1/DcitrP067845.1	DcitrP071505.1/DcitrP038675.1/DcitrP067845.1	3
BP	GO:0006520	cellular amino acid metabolic process	2/73	104/4957	0.455819	0.74774	DcitrP086655.1/DcitrP010340.1	DcitrP086655.1/DcitrP010340.1	2
BP	GO:0006650	glycerophospholipid metabolic process	1/73	41/4957	0.457067	0.74774	novel.1281	-	1
BP	GO:0035556	intracellular signal transduction	3/73	170/4957	0.460249	0.74774	DcitrP101710.1/DcitrP101760.1/DcitrP003825.1	DcitrP101710.1/DcitrP101760.1/DcitrP003825.1	3
BP	GO:0019438	aromatic compound biosynthetic process	7/73	435/4957	0.461947	0.74774	DcitrP101710.1/DcitrP101760.1/DcitrP015990.1/novel.2833/DcitrP015830.1/DcitrP043520.1/DcitrP025115.1	DcitrP101710.1/DcitrP101760.1/DcitrP015990.1/-/DcitrP015830.1/DcitrP043520.1/DcitrP025115.1	7
BP	GO:0019637	organophosphate metabolic process	3/73	171/4957	0.464117	0.74774	DcitrP101710.1/DcitrP101760.1/novel.1281	DcitrP101710.1/DcitrP101760.1/-	3
BP	GO:0046486	glycerolipid metabolic process	1/73	42/4957	0.465129	0.74774	novel.1281	-	1
BP	GO:0006753	nucleoside phosphate metabolic process	2/73	106/4957	0.465702	0.74774	DcitrP101710.1/DcitrP101760.1	DcitrP101710.1/DcitrP101760.1	2
BP	GO:1902578	single-organism localization	3/73	172/4957	0.467973	0.74774	DcitrP071505.1/DcitrP038675.1/DcitrP067845.1	DcitrP071505.1/DcitrP038675.1/DcitrP067845.1	3
BP	GO:0006366	transcription from RNA polymerase II promoter	1/73	43/4957	0.473073	0.747761	DcitrP043520.1	DcitrP043520.1	1
BP	GO:0018130	heterocycle biosynthetic process	7/73	444/4957	0.48405	0.754908	DcitrP101710.1/DcitrP101760.1/DcitrP015990.1/novel.2833/DcitrP015830.1/DcitrP043520.1/DcitrP025115.1	DcitrP101710.1/DcitrP101760.1/DcitrP015990.1/-/DcitrP015830.1/DcitrP043520.1/DcitrP025115.1	7
BP	GO:1901362	organic cyclic compound biosynthetic process	7/73	447/4957	0.491371	0.754908	DcitrP101710.1/DcitrP101760.1/DcitrP015990.1/novel.2833/DcitrP015830.1/DcitrP043520.1/DcitrP025115.1	DcitrP101710.1/DcitrP101760.1/DcitrP015990.1/-/DcitrP015830.1/DcitrP043520.1/DcitrP025115.1	7
BP	GO:0006397	mRNA processing	1/73	47/4957	0.503703	0.754908	DcitrP030345.1	DcitrP030345.1	1
BP	GO:0006508	proteolysis	6/73	387/4957	0.510463	0.754908	DcitrP036375.1/DcitrP007505.1/novel.4863/DcitrP075005.1/DcitrP076595.1/DcitrP060990.1	DcitrP036375.1/DcitrP007505.1/-/DcitrP075005.1/DcitrP076595.1/DcitrP060990.1	6
BP	GO:0042254	ribosome biogenesis	1/73	49/4957	0.518352	0.754908	DcitrP021895.1	DcitrP021895.1	1
BP	GO:0055086	nucleobase-containing small molecule metabolic process	2/73	122/4957	0.540855	0.754908	DcitrP101710.1/DcitrP101760.1	DcitrP101710.1/DcitrP101760.1	2
BP	GO:0045454	cell redox homeostasis	1/73	53/4957	0.546383	0.754908	DcitrP067205.1	DcitrP067205.1	1
BP	GO:0006351	transcription, DNA-templated	5/73	336/4957	0.557481	0.754908	DcitrP015990.1/novel.2833/DcitrP015830.1/DcitrP043520.1/DcitrP025115.1	DcitrP015990.1/-/DcitrP015830.1/DcitrP043520.1/DcitrP025115.1	5
BP	GO:0097659	nucleic acid-templated transcription	5/73	336/4957	0.557481	0.754908	DcitrP015990.1/novel.2833/DcitrP015830.1/DcitrP043520.1/DcitrP025115.1	DcitrP015990.1/-/DcitrP015830.1/DcitrP043520.1/DcitrP025115.1	5
BP	GO:0006812	cation transport	2/73	126/4957	0.558497	0.754908	novel.479/DcitrP052880.1	-/DcitrP052880.1	2
BP	GO:0016311	dephosphorylation	1/73	55/4957	0.559789	0.754908	DcitrP076305.1	DcitrP076305.1	1
BP	GO:0006259	DNA metabolic process	4/73	270/4957	0.568634	0.754908	DcitrP010740.1/DcitrP048410.1/DcitrP038950.1/novel.4371	DcitrP010740.1/DcitrP048410.1/DcitrP038950.1/-	4
BP	GO:0006644	phospholipid metabolic process	1/73	57/4957	0.572803	0.754908	novel.1281	-	1
BP	GO:0008610	lipid biosynthetic process	1/73	57/4957	0.572803	0.754908	novel.1281	-	1
BP	GO:0032774	RNA biosynthetic process	5/73	343/4957	0.576333	0.754908	DcitrP015990.1/novel.2833/DcitrP015830.1/DcitrP043520.1/DcitrP025115.1	DcitrP015990.1/-/DcitrP015830.1/DcitrP043520.1/DcitrP025115.1	5
BP	GO:0006461	protein complex assembly	1/73	58/4957	0.579168	0.754908	DcitrP007745.1	DcitrP007745.1	1
BP	GO:0034622	cellular macromolecular complex assembly	1/73	58/4957	0.579168	0.754908	DcitrP007745.1	DcitrP007745.1	1
BP	GO:0044723	single-organism carbohydrate metabolic process	1/73	58/4957	0.579168	0.754908	DcitrP035345.1	DcitrP035345.1	1
BP	GO:0070271	protein complex biogenesis	1/73	58/4957	0.579168	0.754908	DcitrP007745.1	DcitrP007745.1	1
BP	GO:0044085	cellular component biogenesis	2/73	132/4957	0.584066	0.754908	DcitrP021895.1/DcitrP007745.1	DcitrP021895.1/DcitrP007745.1	2
BP	GO:0016071	mRNA metabolic process	1/73	59/4957	0.585439	0.754908	DcitrP030345.1	DcitrP030345.1	1
BP	GO:0019725	cellular homeostasis	1/73	61/4957	0.597705	0.757436	DcitrP067205.1	DcitrP067205.1	1
BP	GO:0022613	ribonucleoprotein complex biogenesis	1/73	61/4957	0.597705	0.757436	DcitrP021895.1	DcitrP021895.1	1
BP	GO:0042592	homeostatic process	1/73	67/4957	0.632397	0.786252	DcitrP067205.1	DcitrP067205.1	1
BP	GO:0071822	protein complex subunit organization	1/73	67/4957	0.632397	0.786252	DcitrP007745.1	DcitrP007745.1	1
BP	GO:0006260	DNA replication	1/73	69/4957	0.643291	0.786252	DcitrP038950.1	DcitrP038950.1	1
BP	GO:0034470	ncRNA processing	1/73	71/4957	0.653867	0.786252	DcitrP021895.1	DcitrP021895.1	1
BP	GO:0019752	carboxylic acid metabolic process	2/73	150/4957	0.654269	0.786252	DcitrP086655.1/DcitrP010340.1	DcitrP086655.1/DcitrP010340.1	2
BP	GO:0006082	organic acid metabolic process	2/73	151/4957	0.657885	0.786252	DcitrP086655.1/DcitrP010340.1	DcitrP086655.1/DcitrP010340.1	2
BP	GO:0043436	oxoacid metabolic process	2/73	151/4957	0.657885	0.786252	DcitrP086655.1/DcitrP010340.1	DcitrP086655.1/DcitrP010340.1	2
BP	GO:0006396	RNA processing	2/73	160/4957	0.689096	0.815163	DcitrP021895.1/DcitrP030345.1	DcitrP021895.1/DcitrP030345.1	2
BP	GO:0065003	macromolecular complex assembly	1/73	79/4957	0.693166	0.815163	DcitrP007745.1	DcitrP007745.1	1
BP	GO:0007264	small GTPase mediated signal transduction	1/73	84/4957	0.715457	0.821657	DcitrP003825.1	DcitrP003825.1	1
BP	GO:0022607	cellular component assembly	1/73	84/4957	0.715457	0.821657	DcitrP007745.1	DcitrP007745.1	1
BP	GO:0065008	regulation of biological quality	1/73	84/4957	0.715457	0.821657	DcitrP067205.1	DcitrP067205.1	1
BP	GO:0043933	macromolecular complex subunit organization	1/73	88/4957	0.732133	0.834291	DcitrP007745.1	DcitrP007745.1	1
BP	GO:0006468	protein phosphorylation	4/73	340/4957	0.747973	0.845785	DcitrP041690.1/DcitrP031990.1/DcitrP101740.1/DcitrP086645.1	DcitrP041690.1/DcitrP031990.1/DcitrP101740.1/DcitrP086645.1	4
BP	GO:1901137	carbohydrate derivative biosynthetic process	1/73	97/4957	0.76621	0.859793	novel.1281	-	1
BP	GO:0005975	carbohydrate metabolic process	2/73	194/4957	0.786723	0.876123	DcitrP100780.1/DcitrP035345.1	DcitrP100780.1/DcitrP035345.1	2
BP	GO:0016192	vesicle-mediated transport	1/73	106/4957	0.796004	0.879794	DcitrP061470.1	DcitrP061470.1	1
BP	GO:0016310	phosphorylation	4/73	370/4957	0.80543	0.883569	DcitrP041690.1/DcitrP031990.1/DcitrP101740.1/DcitrP086645.1	DcitrP041690.1/DcitrP031990.1/DcitrP101740.1/DcitrP086645.1	4
BP	GO:0044248	cellular catabolic process	1/73	122/4957	0.84001	0.914677	DcitrP067260.1	DcitrP067260.1	1
BP	GO:1901575	organic substance catabolic process	1/73	137/4957	0.872696	0.943281	DcitrP067260.1	DcitrP067260.1	1
BP	GO:0009056	catabolic process	1/73	147/4957	0.89073	0.945476	DcitrP067260.1	DcitrP067260.1	1
BP	GO:0034660	ncRNA metabolic process	1/73	147/4957	0.89073	0.945476	DcitrP021895.1	DcitrP021895.1	1
BP	GO:0033036	macromolecule localization	1/73	149/4957	0.894022	0.945476	DcitrP038675.1	DcitrP038675.1	1
BP	GO:0071840	cellular component organization or biogenesis	2/73	261/4957	0.904159	0.949367	DcitrP021895.1/DcitrP007745.1	DcitrP021895.1/DcitrP007745.1	2
BP	GO:0071702	organic substance transport	1/73	169/4957	0.922006	0.957396	DcitrP038675.1	DcitrP038675.1	1
BP	GO:1901135	carbohydrate derivative metabolic process	1/73	180/4957	0.934145	0.957396	novel.1281	-	1
BP	GO:0043603	cellular amide metabolic process	2/73	293/4957	0.935962	0.957396	DcitrP040395.1/DcitrP067260.1	DcitrP040395.1/DcitrP067260.1	2
BP	GO:1901564	organonitrogen compound metabolic process	4/73	487/4957	0.937857	0.957396	DcitrP040395.1/DcitrP086655.1/DcitrP067260.1/DcitrP010340.1	DcitrP040395.1/DcitrP086655.1/DcitrP067260.1/DcitrP010340.1	4
BP	GO:0016043	cellular component organization	1/73	213/4957	0.960451	0.973698	DcitrP007745.1	DcitrP007745.1	1
BP	GO:0006518	peptide metabolic process	1/73	288/4957	0.987753	0.994519	DcitrP067260.1	DcitrP067260.1	1
BP	GO:1901566	organonitrogen compound biosynthetic process	1/73	366/4957	0.996454	0.996454	DcitrP086655.1	DcitrP086655.1	1
CC	GO:0098588	bounding membrane of organelle	2/50	53/2457	0.293619	0.999134	DcitrP097875.1/DcitrP053560.1	DcitrP097875.1/DcitrP053560.1	2
CC	GO:0044433	cytoplasmic vesicle part	1/50	19/2457	0.324358	0.999134	DcitrP097875.1	DcitrP097875.1	1
CC	GO:0031410	cytoplasmic vesicle	1/50	20/2457	0.338214	0.999134	DcitrP097875.1	DcitrP097875.1	1
CC	GO:0031982	vesicle	1/50	20/2457	0.338214	0.999134	DcitrP097875.1	DcitrP097875.1	1
CC	GO:0097708	intracellular vesicle	1/50	20/2457	0.338214	0.999134	DcitrP097875.1	DcitrP097875.1	1
CC	GO:0044427	chromosomal part	1/50	28/2457	0.439484	0.999134	DcitrP038950.1	DcitrP038950.1	1
CC	GO:0044431	Golgi apparatus part	1/50	28/2457	0.439484	0.999134	DcitrP053560.1	DcitrP053560.1	1
CC	GO:0016592	mediator complex	1/50	29/2457	0.451022	0.999134	DcitrP043520.1	DcitrP043520.1	1
CC	GO:0031981	nuclear lumen	2/50	78/2457	0.475919	0.999134	DcitrP038950.1/DcitrP043520.1	DcitrP038950.1/DcitrP043520.1	2
CC	GO:0005794	Golgi apparatus	1/50	33/2457	0.494891	0.999134	DcitrP053560.1	DcitrP053560.1	1
CC	GO:0031090	organelle membrane	2/50	85/2457	0.522115	0.999134	DcitrP097875.1/DcitrP053560.1	DcitrP097875.1/DcitrP053560.1	2
CC	GO:0031974	membrane-enclosed lumen	2/50	89/2457	0.547311	0.999134	DcitrP038950.1/DcitrP043520.1	DcitrP038950.1/DcitrP043520.1	2
CC	GO:0043233	organelle lumen	2/50	89/2457	0.547311	0.999134	DcitrP038950.1/DcitrP043520.1	DcitrP038950.1/DcitrP043520.1	2
CC	GO:0070013	intracellular organelle lumen	2/50	89/2457	0.547311	0.999134	DcitrP038950.1/DcitrP043520.1	DcitrP038950.1/DcitrP043520.1	2
CC	GO:0016459	myosin complex	1/50	39/2457	0.554327	0.999134	DcitrP031990.1	DcitrP031990.1	1
CC	GO:0098805	whole membrane	1/50	42/2457	0.581417	0.999134	DcitrP097875.1	DcitrP097875.1	1
CC	GO:0005694	chromosome	1/50	44/2457	0.598574	0.999134	DcitrP038950.1	DcitrP038950.1	1
CC	GO:0015629	actin cytoskeleton	1/50	56/2457	0.687946	0.999134	DcitrP031990.1	DcitrP031990.1	1
CC	GO:0044428	nuclear part	2/50	118/2457	0.702405	0.999134	DcitrP038950.1/DcitrP043520.1	DcitrP038950.1/DcitrP043520.1	2
CC	GO:0005654	nucleoplasm	1/50	62/2457	0.724998	0.999134	DcitrP043520.1	DcitrP043520.1	1
CC	GO:0044451	nucleoplasm part	1/50	62/2457	0.724998	0.999134	DcitrP043520.1	DcitrP043520.1	1
CC	GO:0012505	endomembrane system	2/50	126/2457	0.736815	0.999134	DcitrP097875.1/DcitrP053560.1	DcitrP097875.1/DcitrP053560.1	2
CC	GO:0005576	extracellular region	1/50	82/2457	0.819971	0.999134	DcitrP036010.1	DcitrP036010.1	1
CC	GO:0098796	membrane protein complex	1/50	95/2457	0.863571	0.999134	DcitrP097875.1	DcitrP097875.1	1
CC	GO:0044430	cytoskeletal part	1/50	108/2457	0.896772	0.999134	DcitrP031990.1	DcitrP031990.1	1
CC	GO:0005856	cytoskeleton	1/50	117/2457	0.914973	0.999134	DcitrP031990.1	DcitrP031990.1	1
CC	GO:0044446	intracellular organelle part	5/50	390/2457	0.917878	0.999134	DcitrP097875.1/DcitrP031990.1/DcitrP038950.1/DcitrP043520.1/DcitrP053560.1	DcitrP097875.1/DcitrP031990.1/DcitrP038950.1/DcitrP043520.1/DcitrP053560.1	5
CC	GO:0044422	organelle part	5/50	391/2457	0.919004	0.999134	DcitrP097875.1/DcitrP031990.1/DcitrP038950.1/DcitrP043520.1/DcitrP053560.1	DcitrP097875.1/DcitrP031990.1/DcitrP038950.1/DcitrP043520.1/DcitrP053560.1	5
CC	GO:0005634	nucleus	4/50	382/2457	0.964107	0.999134	DcitrP030345.1/novel.2833/DcitrP038950.1/DcitrP043520.1	DcitrP030345.1/-/DcitrP038950.1/DcitrP043520.1	4
CC	GO:0043234	protein complex	4/50	394/2457	0.970482	0.999134	DcitrP097875.1/DcitrP031990.1/DcitrP038950.1/DcitrP043520.1	DcitrP097875.1/DcitrP031990.1/DcitrP038950.1/DcitrP043520.1	4
CC	GO:0005737	cytoplasm	5/50	497/2457	0.98393	0.999134	DcitrP097875.1/DcitrP083545.1/DcitrP083350.1/DcitrP041615.1/DcitrP053560.1	DcitrP097875.1/DcitrP083545.1/DcitrP083350.1/DcitrP041615.1/DcitrP053560.1	5
CC	GO:0043228	non-membrane-bounded organelle	2/50	336/2457	0.994612	0.999134	DcitrP031990.1/DcitrP038950.1	DcitrP031990.1/DcitrP038950.1	2
CC	GO:0043232	intracellular non-membrane-bounded organelle	2/50	336/2457	0.994612	0.999134	DcitrP031990.1/DcitrP038950.1	DcitrP031990.1/DcitrP038950.1	2
CC	GO:0044444	cytoplasmic part	2/50	421/2457	0.999134	0.999134	DcitrP097875.1/DcitrP053560.1	DcitrP097875.1/DcitrP053560.1	2
MF	GO:0022857	transmembrane transporter activity	14/114	435/8240	0.00260532	0.343902	DcitrP017190.1/DcitrP048395.1/DcitrP091125.1/DcitrP013795.1/DcitrP071505.1/DcitrP090960.1/novel.479/DcitrP067845.1/DcitrP052880.1/DcitrP098055.1/DcitrP017310.1/DcitrP097410.1/DcitrP039160.1/DcitrP031760.1	DcitrP017190.1/DcitrP048395.1/DcitrP091125.1/DcitrP013795.1/DcitrP071505.1/DcitrP090960.1/-/DcitrP067845.1/DcitrP052880.1/DcitrP098055.1/DcitrP017310.1/DcitrP097410.1/DcitrP039160.1/DcitrP031760.1	14
MF	GO:0003993	acid phosphatase activity	2/114	15/8240	0.0177131	0.529653	DcitrP011660.1/DcitrP087670.1	DcitrP011660.1/DcitrP087670.1	2
MF	GO:0015116	sulfate transmembrane transporter activity	2/114	15/8240	0.0177131	0.529653	DcitrP071505.1/DcitrP067845.1	DcitrP071505.1/DcitrP067845.1	2
MF	GO:1901682	sulfur compound transmembrane transporter activity	2/114	15/8240	0.0177131	0.529653	DcitrP071505.1/DcitrP067845.1	DcitrP071505.1/DcitrP067845.1	2
MF	GO:0008757	S-adenosylmethionine-dependent methyltransferase activity	2/114	16/8240	0.0200626	0.529653	DcitrP021895.1/DcitrP065105.1	DcitrP021895.1/DcitrP065105.1	2
MF	GO:0016791	phosphatase activity	4/114	86/8240	0.0310181	0.546676	DcitrP030345.1/DcitrP076305.1/DcitrP011660.1/DcitrP087670.1	DcitrP030345.1/DcitrP076305.1/DcitrP011660.1/DcitrP087670.1	4
MF	GO:0004222	metalloendopeptidase activity	3/114	50/8240	0.0315804	0.546676	DcitrP036375.1/DcitrP007505.1/novel.4863	DcitrP036375.1/DcitrP007505.1/-	3
MF	GO:0016741	transferase activity, transferring one-carbon groups	4/114	92/8240	0.0383505	0.546676	DcitrP021895.1/DcitrP065105.1/novel.3175/DcitrP010340.1	DcitrP021895.1/DcitrP065105.1/-/DcitrP010340.1	4
MF	GO:0009982	pseudouridine synthase activity	2/114	23/8240	0.0397333	0.546676	DcitrP038535.1/DcitrP094750.1	DcitrP038535.1/DcitrP094750.1	2
MF	GO:0016887	ATPase activity	5/114	139/8240	0.043319	0.546676	DcitrP048425.1/DcitrP090960.1/DcitrP078955.1/DcitrP086275.1/DcitrP042025.1	DcitrP048425.1/DcitrP090960.1/DcitrP078955.1/DcitrP086275.1/DcitrP042025.1	5
MF	GO:0015103	inorganic anion transmembrane transporter activity	2/114	25/8240	0.046284	0.546676	DcitrP071505.1/DcitrP067845.1	DcitrP071505.1/DcitrP067845.1	2
MF	GO:0016849	phosphorus-oxygen lyase activity	2/114	26/8240	0.0496978	0.546676	DcitrP101710.1/DcitrP101760.1	DcitrP101710.1/DcitrP101760.1	2
MF	GO:0016866	intramolecular transferase activity	2/114	28/8240	0.0567868	0.564999	DcitrP038535.1/DcitrP094750.1	DcitrP038535.1/DcitrP094750.1	2
MF	GO:0016810	hydrolase activity, acting on carbon-nitrogen (but not peptide) bonds	2/114	29/8240	0.060456	0.564999	DcitrP040395.1/DcitrP010340.1	DcitrP040395.1/DcitrP010340.1	2
MF	GO:0004523	RNA-DNA hybrid ribonuclease activity	2/114	30/8240	0.0642044	0.564999	DcitrP060105.1/novel.1263	DcitrP060105.1/-	2
MF	GO:0001071	nucleic acid binding transcription factor activity	4/114	116/8240	0.0767583	0.596005	DcitrP015990.1/novel.2833/DcitrP015830.1/DcitrP025115.1	DcitrP015990.1/-/DcitrP015830.1/DcitrP025115.1	4
MF	GO:0003700	transcription factor activity, sequence-specific DNA binding	4/114	116/8240	0.0767583	0.596005	DcitrP015990.1/novel.2833/DcitrP015830.1/DcitrP025115.1	DcitrP015990.1/-/DcitrP015830.1/DcitrP025115.1	4
MF	GO:0042578	phosphoric ester hydrolase activity	4/114	124/8240	0.0926786	0.630687	DcitrP030345.1/DcitrP076305.1/DcitrP011660.1/DcitrP087670.1	DcitrP030345.1/DcitrP076305.1/DcitrP011660.1/DcitrP087670.1	4
MF	GO:0008233	peptidase activity	9/114	401/8240	0.102923	0.630687	DcitrP036375.1/DcitrP007505.1/novel.4863/DcitrP027715.1/DcitrP027555.1/DcitrP075005.1/DcitrP076595.1/DcitrP067260.1/DcitrP060990.1	DcitrP036375.1/DcitrP007505.1/-/DcitrP027715.1/DcitrP027555.1/DcitrP075005.1/DcitrP076595.1/DcitrP067260.1/DcitrP060990.1	9
MF	GO:0008168	methyltransferase activity	3/114	82/8240	0.104454	0.630687	DcitrP021895.1/DcitrP065105.1/novel.3175	DcitrP021895.1/DcitrP065105.1/-	3
MF	GO:0016891	endoribonuclease activity, producing 5'-phosphomonoesters	2/114	40/8240	0.105448	0.630687	DcitrP060105.1/novel.1263	DcitrP060105.1/-	2
MF	GO:0016627	oxidoreductase activity, acting on the CH-CH group of donors	2/114	41/8240	0.109892	0.630687	DcitrP054065.1/DcitrP041615.1	DcitrP054065.1/DcitrP041615.1	2
MF	GO:0016893	endonuclease activity, active with either ribo- or deoxyribonucleic acids and producing 5'-phosphomonoesters	2/114	41/8240	0.109892	0.630687	DcitrP060105.1/novel.1263	DcitrP060105.1/-	2
MF	GO:0008509	anion transmembrane transporter activity	2/114	46/8240	0.132807	0.65594	DcitrP071505.1/DcitrP067845.1	DcitrP071505.1/DcitrP067845.1	2
MF	GO:0004521	endoribonuclease activity	2/114	47/8240	0.137513	0.65594	DcitrP060105.1/novel.1263	DcitrP060105.1/-	2
MF	GO:0008238	exopeptidase activity	2/114	47/8240	0.137513	0.65594	DcitrP067260.1/DcitrP060990.1	DcitrP067260.1/DcitrP060990.1	2
MF	GO:0008170	N-methyltransferase activity	1/114	11/8240	0.142163	0.65594	DcitrP021895.1	DcitrP021895.1	1
MF	GO:0008237	metallopeptidase activity	3/114	95/8240	0.144133	0.65594	DcitrP036375.1/DcitrP007505.1/novel.4863	DcitrP036375.1/DcitrP007505.1/-	3
MF	GO:0004930	G-protein coupled receptor activity	3/114	98/8240	0.153919	0.65594	DcitrP073810.1/DcitrP015430.1/DcitrP017360.1	DcitrP073810.1/DcitrP015430.1/DcitrP017360.1	3
MF	GO:0008173	RNA methyltransferase activity	1/114	12/8240	0.154047	0.65594	DcitrP021895.1	DcitrP021895.1	1
MF	GO:0070008	serine-type exopeptidase activity	1/114	12/8240	0.154047	0.65594	DcitrP060990.1	DcitrP060990.1	1
MF	GO:0004721	phosphoprotein phosphatase activity	2/114	52/8240	0.161557	0.66307	DcitrP030345.1/DcitrP076305.1	DcitrP030345.1/DcitrP076305.1	2
MF	GO:0005319	lipid transporter activity	1/114	13/8240	0.165767	0.66307	DcitrP038675.1	DcitrP038675.1	1
MF	GO:0004519	endonuclease activity	2/114	56/8240	0.1813	0.679059	DcitrP060105.1/novel.1263	DcitrP060105.1/-	2
MF	GO:0004540	ribonuclease activity	2/114	57/8240	0.186292	0.679059	DcitrP060105.1/novel.1263	DcitrP060105.1/-	2
MF	GO:0016788	hydrolase activity, acting on ester bonds	6/114	278/8240	0.187047	0.679059	DcitrP030345.1/DcitrP060105.1/DcitrP076305.1/novel.1263/DcitrP011660.1/DcitrP087670.1	DcitrP030345.1/DcitrP060105.1/DcitrP076305.1/-/DcitrP011660.1/DcitrP087670.1	6
MF	GO:0046873	metal ion transmembrane transporter activity	2/114	61/8240	0.206443	0.679059	novel.479/DcitrP052880.1	-/DcitrP052880.1	2
MF	GO:0017111	nucleoside-triphosphatase activity	8/114	417/8240	0.219409	0.679059	DcitrP048425.1/DcitrP031990.1/DcitrP090960.1/DcitrP045865.1/DcitrP078955.1/DcitrP073770.1/DcitrP086275.1/DcitrP042025.1	DcitrP048425.1/DcitrP031990.1/DcitrP090960.1/DcitrP045865.1/DcitrP078955.1/DcitrP073770.1/DcitrP086275.1/DcitrP042025.1	8
MF	GO:0043565	sequence-specific DNA binding	2/114	64/8240	0.221708	0.679059	novel.2833/DcitrP025115.1	-/DcitrP025115.1	2
MF	GO:0030414	peptidase inhibitor activity	1/114	18/8240	0.222	0.679059	DcitrP036010.1	DcitrP036010.1	1
MF	GO:0061134	peptidase regulator activity	1/114	18/8240	0.222	0.679059	DcitrP036010.1	DcitrP036010.1	1
MF	GO:0008194	UDP-glycosyltransferase activity	1/114	19/8240	0.232787	0.679059	DcitrP053560.1	DcitrP053560.1	1
MF	GO:0022892	substrate-specific transporter activity	6/114	300/8240	0.235203	0.679059	DcitrP071505.1/DcitrP038675.1/novel.479/DcitrP067845.1/DcitrP052880.1/DcitrP031760.1	DcitrP071505.1/DcitrP038675.1/-/DcitrP067845.1/DcitrP052880.1/DcitrP031760.1	6
MF	GO:0099600	transmembrane receptor activity	4/114	183/8240	0.247347	0.679059	DcitrP073810.1/DcitrP015430.1/DcitrP031760.1/DcitrP017360.1	DcitrP073810.1/DcitrP015430.1/DcitrP031760.1/DcitrP017360.1	4
MF	GO:0016462	pyrophosphatase activity	8/114	434/8240	0.251797	0.679059	DcitrP048425.1/DcitrP031990.1/DcitrP090960.1/DcitrP045865.1/DcitrP078955.1/DcitrP073770.1/DcitrP086275.1/DcitrP042025.1	DcitrP048425.1/DcitrP031990.1/DcitrP090960.1/DcitrP045865.1/DcitrP078955.1/DcitrP073770.1/DcitrP086275.1/DcitrP042025.1	8
MF	GO:0016818	hydrolase activity, acting on acid anhydrides, in phosphorus-containing anhydrides	8/114	434/8240	0.251797	0.679059	DcitrP048425.1/DcitrP031990.1/DcitrP090960.1/DcitrP045865.1/DcitrP078955.1/DcitrP073770.1/DcitrP086275.1/DcitrP042025.1	DcitrP048425.1/DcitrP031990.1/DcitrP090960.1/DcitrP045865.1/DcitrP078955.1/DcitrP073770.1/DcitrP086275.1/DcitrP042025.1	8
MF	GO:0004872	receptor activity	4/114	188/8240	0.262539	0.679059	DcitrP073810.1/DcitrP015430.1/DcitrP031760.1/DcitrP017360.1	DcitrP073810.1/DcitrP015430.1/DcitrP031760.1/DcitrP017360.1	4
MF	GO:0060089	molecular transducer activity	4/114	188/8240	0.262539	0.679059	DcitrP073810.1/DcitrP015430.1/DcitrP031760.1/DcitrP017360.1	DcitrP073810.1/DcitrP015430.1/DcitrP031760.1/DcitrP017360.1	4
MF	GO:0008138	protein tyrosine/serine/threonine phosphatase activity	1/114	23/8240	0.274473	0.679059	DcitrP076305.1	DcitrP076305.1	1
MF	GO:0016817	hydrolase activity, acting on acid anhydrides	8/114	447/8240	0.277565	0.679059	DcitrP048425.1/DcitrP031990.1/DcitrP090960.1/DcitrP045865.1/DcitrP078955.1/DcitrP073770.1/DcitrP086275.1/DcitrP042025.1	DcitrP048425.1/DcitrP031990.1/DcitrP090960.1/DcitrP045865.1/DcitrP078955.1/DcitrP073770.1/DcitrP086275.1/DcitrP042025.1	8
MF	GO:0004559	alpha-mannosidase activity	1/114	24/8240	0.284539	0.679059	DcitrP035345.1	DcitrP035345.1	1
MF	GO:0015923	mannosidase activity	1/114	24/8240	0.284539	0.679059	DcitrP035345.1	DcitrP035345.1	1
MF	GO:0016853	isomerase activity	2/114	77/8240	0.288493	0.679059	DcitrP038535.1/DcitrP094750.1	DcitrP038535.1/DcitrP094750.1	2
MF	GO:0070011	peptidase activity, acting on L-amino acid peptides	7/114	389/8240	0.29238	0.679059	DcitrP036375.1/DcitrP007505.1/novel.4863/DcitrP075005.1/DcitrP076595.1/DcitrP067260.1/DcitrP060990.1	DcitrP036375.1/DcitrP007505.1/-/DcitrP075005.1/DcitrP076595.1/DcitrP067260.1/DcitrP060990.1	7
MF	GO:0001076	transcription factor activity, RNA polymerase II transcription factor binding	1/114	25/8240	0.294466	0.679059	DcitrP043520.1	DcitrP043520.1	1
MF	GO:0001104	RNA polymerase II transcription cofactor activity	1/114	25/8240	0.294466	0.679059	DcitrP043520.1	DcitrP043520.1	1
MF	GO:0004857	enzyme inhibitor activity	1/114	27/8240	0.313913	0.679059	DcitrP036010.1	DcitrP036010.1	1
MF	GO:0015075	ion transmembrane transporter activity	5/114	270/8240	0.318341	0.679059	DcitrP071505.1/novel.479/DcitrP067845.1/DcitrP052880.1/DcitrP031760.1	DcitrP071505.1/-/DcitrP067845.1/DcitrP052880.1/DcitrP031760.1	5
MF	GO:0016829	lyase activity	2/114	85/8240	0.329418	0.679059	DcitrP101710.1/DcitrP101760.1	DcitrP101710.1/DcitrP101760.1	2
MF	GO:0030234	enzyme regulator activity	2/114	85/8240	0.329418	0.679059	DcitrP079685.1/DcitrP036010.1	DcitrP079685.1/DcitrP036010.1	2
MF	GO:0005549	odorant binding	1/114	29/8240	0.332828	0.679059	DcitrP005780.1	DcitrP005780.1	1
MF	GO:0004888	transmembrane signaling receptor activity	3/114	149/8240	0.340163	0.679059	DcitrP073810.1/DcitrP015430.1/DcitrP017360.1	DcitrP073810.1/DcitrP015430.1/DcitrP017360.1	3
MF	GO:0038023	signaling receptor activity	3/114	149/8240	0.340163	0.679059	DcitrP073810.1/DcitrP015430.1/DcitrP017360.1	DcitrP073810.1/DcitrP015430.1/DcitrP017360.1	3
MF	GO:0022891	substrate-specific transmembrane transporter activity	5/114	279/8240	0.343087	0.679059	DcitrP071505.1/novel.479/DcitrP067845.1/DcitrP052880.1/DcitrP031760.1	DcitrP071505.1/-/DcitrP067845.1/DcitrP052880.1/DcitrP031760.1	5
MF	GO:0008080	N-acetyltransferase activity	1/114	32/8240	0.360236	0.679059	DcitrP034880.1	DcitrP034880.1	1
MF	GO:0016407	acetyltransferase activity	1/114	32/8240	0.360236	0.679059	DcitrP034880.1	DcitrP034880.1	1
MF	GO:0004175	endopeptidase activity	4/114	220/8240	0.362699	0.679059	DcitrP036375.1/DcitrP007505.1/novel.4863/DcitrP060990.1	DcitrP036375.1/DcitrP007505.1/-/DcitrP060990.1	4
MF	GO:0098772	molecular function regulator	3/114	155/8240	0.362946	0.679059	DcitrP079685.1/DcitrP036010.1/DcitrP003825.1	DcitrP079685.1/DcitrP036010.1/DcitrP003825.1	3
MF	GO:0005096	GTPase activator activity	1/114	35/8240	0.386528	0.679059	DcitrP079685.1	DcitrP079685.1	1
MF	GO:0004518	nuclease activity	2/114	98/8240	0.394406	0.679059	DcitrP060105.1/novel.1263	DcitrP060105.1/-	2
MF	GO:0016758	transferase activity, transferring hexosyl groups	2/114	98/8240	0.394406	0.679059	DcitrP053560.1/novel.1281	DcitrP053560.1/-	2
MF	GO:0015399	primary active transmembrane transporter activity	1/114	36/8240	0.395051	0.679059	DcitrP090960.1	DcitrP090960.1	1
MF	GO:0015405	P-P-bond-hydrolysis-driven transmembrane transporter activity	1/114	36/8240	0.395051	0.679059	DcitrP090960.1	DcitrP090960.1	1
MF	GO:0016410	N-acyltransferase activity	1/114	36/8240	0.395051	0.679059	DcitrP034880.1	DcitrP034880.1	1
MF	GO:0042626	ATPase activity, coupled to transmembrane movement of substances	1/114	36/8240	0.395051	0.679059	DcitrP090960.1	DcitrP090960.1	1
MF	GO:0043492	ATPase activity, coupled to movement of substances	1/114	36/8240	0.395051	0.679059	DcitrP090960.1	DcitrP090960.1	1
MF	GO:0004871	signal transducer activity	3/114	165/8240	0.400632	0.679059	DcitrP073810.1/DcitrP015430.1/DcitrP017360.1	DcitrP073810.1/DcitrP015430.1/DcitrP017360.1	3
MF	GO:0030246	carbohydrate binding	1/114	37/8240	0.403457	0.679059	DcitrP035345.1	DcitrP035345.1	1
MF	GO:0008047	enzyme activator activity	1/114	39/8240	0.419924	0.679059	DcitrP079685.1	DcitrP079685.1	1
MF	GO:0016820	hydrolase activity, acting on acid anhydrides, catalyzing transmembrane movement of substances	1/114	40/8240	0.427987	0.679059	DcitrP090960.1	DcitrP090960.1	1
MF	GO:0051536	iron-sulfur cluster binding	1/114	42/8240	0.443782	0.679059	DcitrP086655.1	DcitrP086655.1	1
MF	GO:0051540	metal cluster binding	1/114	42/8240	0.443782	0.679059	DcitrP086655.1	DcitrP086655.1	1
MF	GO:0005230	extracellular ligand-gated ion channel activity	1/114	43/8240	0.451517	0.679059	DcitrP031760.1	DcitrP031760.1	1
MF	GO:0030695	GTPase regulator activity	1/114	43/8240	0.451517	0.679059	DcitrP079685.1	DcitrP079685.1	1
MF	GO:0003677	DNA binding	7/114	461/8240	0.456242	0.679059	novel.4433/DcitrP015990.1/novel.2833/DcitrP038950.1/DcitrP015830.1/DcitrP024070.1/DcitrP025115.1	-/DcitrP015990.1/-/DcitrP038950.1/DcitrP015830.1/DcitrP024070.1/DcitrP025115.1	7
MF	GO:0000988	transcription factor activity, protein binding	1/114	44/8240	0.459145	0.679059	DcitrP043520.1	DcitrP043520.1	1
MF	GO:0000989	transcription factor activity, transcription factor binding	1/114	44/8240	0.459145	0.679059	DcitrP043520.1	DcitrP043520.1	1
MF	GO:0003712	transcription cofactor activity	1/114	44/8240	0.459145	0.679059	DcitrP043520.1	DcitrP043520.1	1
MF	GO:0046982	protein heterodimerization activity	1/114	46/8240	0.474087	0.679059	DcitrP024070.1	DcitrP024070.1	1
MF	GO:0060589	nucleoside-triphosphatase regulator activity	1/114	48/8240	0.48862	0.679059	DcitrP079685.1	DcitrP079685.1	1
MF	GO:0001883	purine nucleoside binding	3/114	190/8240	0.49163	0.679059	DcitrP007925.1/DcitrP045865.1/DcitrP073770.1	DcitrP007925.1/DcitrP045865.1/DcitrP073770.1	3
MF	GO:0005525	GTP binding	3/114	190/8240	0.49163	0.679059	DcitrP007925.1/DcitrP045865.1/DcitrP073770.1	DcitrP007925.1/DcitrP045865.1/DcitrP073770.1	3
MF	GO:0032549	ribonucleoside binding	3/114	190/8240	0.49163	0.679059	DcitrP007925.1/DcitrP045865.1/DcitrP073770.1	DcitrP007925.1/DcitrP045865.1/DcitrP073770.1	3
MF	GO:0032550	purine ribonucleoside binding	3/114	190/8240	0.49163	0.679059	DcitrP007925.1/DcitrP045865.1/DcitrP073770.1	DcitrP007925.1/DcitrP045865.1/DcitrP073770.1	3
MF	GO:0032561	guanyl ribonucleotide binding	3/114	190/8240	0.49163	0.679059	DcitrP007925.1/DcitrP045865.1/DcitrP073770.1	DcitrP007925.1/DcitrP045865.1/DcitrP073770.1	3
MF	GO:0001882	nucleoside binding	3/114	191/8240	0.495139	0.679059	DcitrP007925.1/DcitrP045865.1/DcitrP073770.1	DcitrP007925.1/DcitrP045865.1/DcitrP073770.1	3
MF	GO:0022890	inorganic cation transmembrane transporter activity	2/114	122/8240	0.506053	0.679059	novel.479/DcitrP052880.1	-/DcitrP052880.1	2
MF	GO:0008236	serine-type peptidase activity	2/114	124/8240	0.514756	0.679059	DcitrP075005.1/DcitrP060990.1	DcitrP075005.1/DcitrP060990.1	2
MF	GO:0017171	serine hydrolase activity	2/114	124/8240	0.514756	0.679059	DcitrP075005.1/DcitrP060990.1	DcitrP075005.1/DcitrP060990.1	2
MF	GO:0019001	guanyl nucleotide binding	3/114	199/8240	0.522773	0.679059	DcitrP007925.1/DcitrP045865.1/DcitrP073770.1	DcitrP007925.1/DcitrP045865.1/DcitrP073770.1	3
MF	GO:0005506	iron ion binding	2/114	126/8240	0.523358	0.679059	DcitrP013660.1/DcitrP078875.1	DcitrP013660.1/DcitrP078875.1	2
MF	GO:0015276	ligand-gated ion channel activity	1/114	54/8240	0.529872	0.679059	DcitrP031760.1	DcitrP031760.1	1
MF	GO:0022834	ligand-gated channel activity	1/114	54/8240	0.529872	0.679059	DcitrP031760.1	DcitrP031760.1	1
MF	GO:0042623	ATPase activity, coupled	1/114	56/8240	0.542876	0.689035	DcitrP090960.1	DcitrP090960.1	1
MF	GO:0016757	transferase activity, transferring glycosyl groups	2/114	132/8240	0.548553	0.68961	DcitrP053560.1/novel.1281	DcitrP053560.1/-	2
MF	GO:0016705	oxidoreductase activity, acting on paired donors, with incorporation or reduction of molecular oxygen	2/114	140/8240	0.58069	0.721175	DcitrP013660.1/DcitrP078875.1	DcitrP013660.1/DcitrP078875.1	2
MF	GO:0008324	cation transmembrane transporter activity	2/114	141/8240	0.584589	0.721175	novel.479/DcitrP052880.1	-/DcitrP052880.1	2
MF	GO:0020037	heme binding	2/114	144/8240	0.596126	0.726507	DcitrP013660.1/DcitrP078875.1	DcitrP013660.1/DcitrP078875.1	2
MF	GO:0046906	tetrapyrrole binding	2/114	145/8240	0.599919	0.726507	DcitrP013660.1/DcitrP078875.1	DcitrP013660.1/DcitrP078875.1	2
MF	GO:0022836	gated channel activity	1/114	68/8240	0.61374	0.736488	DcitrP031760.1	DcitrP031760.1	1
MF	GO:0005085	guanyl-nucleotide exchange factor activity	1/114	70/8240	0.624442	0.74258	DcitrP003825.1	DcitrP003825.1	1
MF	GO:0016747	transferase activity, transferring acyl groups other than amino-acyl groups	1/114	74/8240	0.644973	0.755574	DcitrP034880.1	DcitrP034880.1	1
MF	GO:0003924	GTPase activity	2/114	158/8240	0.646817	0.755574	DcitrP045865.1/DcitrP073770.1	DcitrP045865.1/DcitrP073770.1	2
MF	GO:0004553	hydrolase activity, hydrolyzing O-glycosyl compounds	1/114	79/8240	0.669078	0.767985	DcitrP035345.1	DcitrP035345.1	1
MF	GO:0022804	active transmembrane transporter activity	1/114	79/8240	0.669078	0.767985	DcitrP090960.1	DcitrP090960.1	1
MF	GO:0016773	phosphotransferase activity, alcohol group as acceptor	5/114	414/8240	0.685089	0.779584	DcitrP041690.1/DcitrP031990.1/DcitrP100780.1/DcitrP101740.1/DcitrP086645.1	DcitrP041690.1/DcitrP031990.1/DcitrP100780.1/DcitrP101740.1/DcitrP086645.1	5
MF	GO:0016798	hydrolase activity, acting on glycosyl bonds	1/114	85/8240	0.695871	0.783187	DcitrP035345.1	DcitrP035345.1	1
MF	GO:0003774	motor activity	1/114	86/8240	0.700122	0.783187	DcitrP031990.1	DcitrP031990.1	1
MF	GO:0004672	protein kinase activity	4/114	348/8240	0.715767	0.79396	DcitrP041690.1/DcitrP031990.1/DcitrP101740.1/DcitrP086645.1	DcitrP041690.1/DcitrP031990.1/DcitrP101740.1/DcitrP086645.1	4
MF	GO:0004252	serine-type endopeptidase activity	1/114	98/8240	0.746768	0.821445	DcitrP060990.1	DcitrP060990.1	1
MF	GO:0008234	cysteine-type peptidase activity	1/114	107/8240	0.776962	0.832942	DcitrP076595.1	DcitrP076595.1	1
MF	GO:0005216	ion channel activity	1/114	112/8240	0.792166	0.832942	DcitrP031760.1	DcitrP031760.1	1
MF	GO:0015267	channel activity	1/114	112/8240	0.792166	0.832942	DcitrP031760.1	DcitrP031760.1	1
MF	GO:0022803	passive transmembrane transporter activity	1/114	112/8240	0.792166	0.832942	DcitrP031760.1	DcitrP031760.1	1
MF	GO:0022838	substrate-specific channel activity	1/114	112/8240	0.792166	0.832942	DcitrP031760.1	DcitrP031760.1	1
MF	GO:0016746	transferase activity, transferring acyl groups	1/114	113/8240	0.795081	0.832942	DcitrP034880.1	DcitrP034880.1	1
MF	GO:0046983	protein dimerization activity	1/114	120/8240	0.814381	0.846444	DcitrP024070.1	DcitrP024070.1	1
MF	GO:0046914	transition metal ion binding	4/114	414/8240	0.831806	0.8578	DcitrP013660.1/DcitrP094750.1/DcitrP078875.1/DcitrP069975.1	DcitrP013660.1/DcitrP094750.1/DcitrP078875.1/DcitrP069975.1	4
MF	GO:0016301	kinase activity	4/114	424/8240	0.845454	0.865116	DcitrP041690.1/DcitrP031990.1/DcitrP101740.1/DcitrP086645.1	DcitrP041690.1/DcitrP031990.1/DcitrP101740.1/DcitrP086645.1	4
MF	GO:0003723	RNA binding	2/114	247/8240	0.861049	0.872215	DcitrP038535.1/DcitrP094750.1	DcitrP038535.1/DcitrP094750.1	2
MF	GO:0008270	zinc ion binding	2/114	250/8240	0.865608	0.872215	DcitrP094750.1/DcitrP069975.1	DcitrP094750.1/DcitrP069975.1	2
MF	GO:0005509	calcium ion binding	1/114	178/8240	0.91849	0.91849	DcitrP041300.1	DcitrP041300.1	1
GeneRatio indicates the ratio between the number of DEGs annotated to GO terms and the total number of DEGs.
BgRatio indicates the ratio between the number of background genes annotated to GO terms and the total number of background genes.
Pvalue indicates the significance test p-value.
Padj indicates the p-value after multiple hypothesis test correction.
GeneID indicates the ID of DEGs annotated to GO terms.
GeneName indicated the name of DEGs annotated to GO terms.
