# Supplementary material for: Transcriptome Analyses of Diaphorina citri Midgut Responses to Candidatus Liberibacter Asiaticus Infection
Source: Insects. 2020 Mar 7;11(3):171. doi: 10.3390/insects11030171 (PMC7143376; doi:10.3390/insects11030171)
Supplement: Supplementary file 1 [file insects-11-00171-s001.zip › Supplementary File/Table S3.xlsx]

## Sheet: Up-regulated DEGs
KEGG enrichment analysis of up-regulated DEGs
KEGGID	Description	GeneRatio	BgRatio	pvalue	padj	geneID	geneName	keggID	Count
dme03010	Ribosome	7/41	102/2304	0.00175956	0.0703826	DcitrP073005.1/DcitrP068410.1/DcitrP019375.1/DcitrP002745.1/DcitrP008150.1/DcitrP025515.1/DcitrP094130.1	DcitrP073005.1/DcitrP068410.1/DcitrP019375.1/DcitrP002745.1/DcitrP008150.1/DcitrP025515.1/DcitrP094130.1	dme:Dmel_CG3661/dme:Dmel_CG31450/dme:Dmel_CG12775/dme:Dmel_CG8857/dme:Dmel_CG9354/dme:Dmel_CG7939/dme:Dmel_CG4651	7
dme03050	Proteasome	3/41	31/2304	0.0166446	0.332891	DcitrP062105.1/DcitrP059695.1/DcitrP077930.1	DcitrP062105.1/DcitrP059695.1/DcitrP077930.1	dme:Dmel_CG1591/dme:Dmel_CG9868/dme:Dmel_CG1100	3
dme00051	Fructose and mannose metabolism	2/41	17/2304	0.0354975	0.366665	DcitrP029140.1/DcitrP052540.1	DcitrP029140.1/DcitrP052540.1	dme:Dmel_CG31692/dme:Dmel_CG4649	2
dme00620	Pyruvate metabolism	2/41	19/2304	0.0436479	0.366665	DcitrP047430.1/DcitrP000625.1	DcitrP047430.1/DcitrP000625.1	dme:Dmel_CG10924/dme:Dmel_CG14022	2
dme00190	Oxidative phosphorylation	4/41	77/2304	0.0458331	0.366665	DcitrP027190.1/DcitrP092375.1/DcitrP103285.1/DcitrP092350.1	DcitrP027190.1/DcitrP092375.1/DcitrP103285.1/DcitrP092350.1	dme:Dmel_CG14028/dme:Dmel_CG10396/dme:Dmel_CG30093/dme:Dmel_CG11015	4
dme00010	Glycolysis / Gluconeogenesis	2/41	28/2304	0.0873266	0.582177	DcitrP047430.1/DcitrP029140.1	DcitrP047430.1/DcitrP029140.1	dme:Dmel_CG10924/dme:Dmel_CG31692	2
dme00670	One carbon pool by folate	1/41	11/2304	0.179583	0.624386	DcitrP003140.1	DcitrP003140.1	dme:Dmel_CG34424	1
dme04512	ECM-receptor interaction	1/41	12/2304	0.194253	0.624386	DcitrP003695.1	DcitrP003695.1	dme:Dmel_CG11326	1
dme04145	Phagosome	2/41	47/2304	0.20309	0.624386	DcitrP003695.1/novel.1427	DcitrP003695.1/-	dme:Dmel_CG11326/dme:Dmel_CG33497	2
dme00500	Starch and sucrose metabolism	1/41	15/2304	0.236743	0.624386	DcitrP042805.1	DcitrP042805.1	dme:Dmel_CG7254	1
dme04310	Wnt signaling pathway	2/41	53/2304	0.242796	0.624386	DcitrP055490.1/DcitrP084035.1	DcitrP055490.1/DcitrP084035.1	dme:Dmel_CG13030/dme:Dmel_CG10798	2
dme00260	Glycine, serine and threonine metabolism	1/41	16/2304	0.250414	0.624386	DcitrP024770.1	DcitrP024770.1	dme:Dmel_CG8129	1
dme01040	Biosynthesis of unsaturated fatty acids	1/41	16/2304	0.250414	0.624386	DcitrP050345.1	DcitrP050345.1	dme:Dmel_CG9747	1
dme00030	Pentose phosphate pathway	1/41	17/2304	0.263846	0.624386	DcitrP029140.1	DcitrP029140.1	dme:Dmel_CG31692	1
dme00250	Alanine, aspartate and glutamate metabolism	1/41	19/2304	0.29001	0.624386	DcitrP037090.1	DcitrP037090.1	dme:Dmel_CG12338	1
dme00790	Folate biosynthesis	1/41	19/2304	0.29001	0.624386	DcitrP003600.1	DcitrP003600.1	dme:Dmel_CG33048	1
dme00040	Pentose and glucuronate interconversions	1/41	22/2304	0.327563	0.624386	DcitrP052540.1	DcitrP052540.1	dme:Dmel_CG4649	1
dme00020	Citrate cycle (TCA cycle)	1/41	23/2304	0.339644	0.624386	DcitrP047430.1	DcitrP047430.1	dme:Dmel_CG10924	1
dme00330	Arginine and proline metabolism	1/41	23/2304	0.339644	0.624386	DcitrP090995.1	DcitrP090995.1	dme:Dmel_CG32031	1
dme00480	Glutathione metabolism	1/41	24/2304	0.351514	0.624386	DcitrP046955.1	DcitrP046955.1	dme:Dmel_CG14516	1
dme03008	Ribosome biogenesis in eukaryotes	2/41	70/2304	0.355855	0.624386	DcitrP039735.1/DcitrP087250.1	DcitrP039735.1/DcitrP087250.1	dme:Dmel_CG8816/dme:Dmel_CG2972	2
dme04350	TGF-beta signaling pathway	1/41	25/2304	0.363175	0.624386	DcitrP084035.1	DcitrP084035.1	dme:Dmel_CG10798	1
dme01200	Carbon metabolism	2/41	72/2304	0.368905	0.624386	DcitrP029140.1/DcitrP024770.1	DcitrP029140.1/DcitrP024770.1	dme:Dmel_CG31692/dme:Dmel_CG8129	2
dme03030	DNA replication	1/41	26/2304	0.374632	0.624386	DcitrP029940.1	DcitrP029940.1	dme:Dmel_CG4978	1
dme00520	Amino sugar and nucleotide sugar metabolism	1/41	32/2304	0.439266	0.691361	DcitrP031020.1	DcitrP031020.1	dme:Dmel_CG1869	1
dme04213	Longevity regulating pathway - multiple species	1/41	33/2304	0.449385	0.691361	DcitrP017415.1	DcitrP017415.1	dme:Dmel_CG5436	1
dme00230	Purine metabolism	2/41	92/2304	0.492868	0.710889	DcitrP039735.1/DcitrP097515.1	DcitrP039735.1/DcitrP097515.1	dme:Dmel_CG8816/dme:Dmel_CG5276	2
dme01212	Fatty acid metabolism	1/41	40/2304	0.515395	0.710889	DcitrP050345.1	DcitrP050345.1	dme:Dmel_CG9747	1
dme04068	FoxO signaling pathway	1/41	40/2304	0.515395	0.710889	DcitrP047430.1	DcitrP047430.1	dme:Dmel_CG10924	1
dme01230	Biosynthesis of amino acids	1/41	43/2304	0.54126	0.72168	DcitrP024770.1	DcitrP024770.1	dme:Dmel_CG8129	1
dme04391	Hippo signaling pathway - fly	1/41	50/2304	0.596486	0.769659	DcitrP084035.1	DcitrP084035.1	dme:Dmel_CG10798	1
dme00240	Pyrimidine metabolism	1/41	59/2304	0.658038	0.805192	DcitrP097515.1	DcitrP097515.1	dme:Dmel_CG5276	1
dme04146	Peroxisome	1/41	60/2304	0.664283	0.805192	DcitrP037090.1	DcitrP037090.1	dme:Dmel_CG12338	1
dme04013	MAPK signaling pathway - fly	1/41	72/2304	0.731073	0.852147	DcitrP055490.1	DcitrP055490.1	dme:Dmel_CG13030	1
dme04142	Lysosome	1/41	75/2304	0.745629	0.852147	DcitrP058715.1	DcitrP058715.1	dme:Dmel_CG11314	1
dme04120	Ubiquitin mediated proteolysis	1/41	88/2304	0.800305	0.872741	DcitrP055490.1	DcitrP055490.1	dme:Dmel_CG13030	1
dme03040	Spliceosome	1/41	104/2304	0.852037	0.872741	DcitrP017415.1	DcitrP017415.1	dme:Dmel_CG5436	1
dme03013	RNA transport	1/41	107/2304	0.86016	0.872741	DcitrP073275.1	DcitrP073275.1	dme:Dmel_CG7883	1
dme04144	Endocytosis	1/41	110/2304	0.867847	0.872741	DcitrP017415.1	DcitrP017415.1	dme:Dmel_CG5436	1
dme04141	Protein processing in endoplasmic reticulum	1/41	112/2304	0.872741	0.872741	DcitrP017415.1	DcitrP017415.1	dme:Dmel_CG5436	1
GeneRatio indicates the ratio between the number of DEGs annotated to KEGG terms and the total number of DEGs.
BgRatio indicates the ratio between the number of background genes annotated to KEGG terms and the total number of background genes.
Pvalue indicates the significance test p-value.
Padj indicates the p-value after multiple hypothesis test correction.
GeneID indicates the ID of DEGs annotated to KEGG terms.
GeneName indicated the name of DEGs annotated to KEGG terms.

## Sheet: Down-regulated DEGs
KEGG enrichment analysis of down-regulated DEGs
KEGGID	Description	GeneRatio	BgRatio	pvalue	padj	geneID	geneName	keggID	Count
dme04144	Endocytosis	6/31	110/2304	0.00285955	0.0829268	DcitrP097875.1/DcitrP031105.1/DcitrP034560.1/DcitrP007925.1/DcitrP079685.1/novel.2039	DcitrP097875.1/DcitrP031105.1/DcitrP034560.1/DcitrP007925.1/DcitrP079685.1/-	dme:Dmel_CG7192/dme:Dmel_CG13957/dme:Dmel_CG5884/dme:Dmel_CG8156/dme:Dmel_CG30372/dme:Dmel_CG42279	6
dme04130	SNARE interactions in vesicular transport	2/31	18/2304	0.023449	0.251239	DcitrP057940.1/DcitrP061470.1	DcitrP057940.1/DcitrP061470.1	dme:Dmel_CG13626/dme:Dmel_CG17248	2
dme00250	Alanine, aspartate and glutamate metabolism	2/31	19/2304	0.0259902	0.251239	DcitrP086655.1/DcitrP010340.1	DcitrP086655.1/DcitrP010340.1	dme:Dmel_CG9674/dme:Dmel_CG18572	2
dme00590	Arachidonic acid metabolism	1/31	11/2304	0.138719	0.613248	DcitrP067260.1	DcitrP067260.1	dme:Dmel_CG6461	1
dme00062	Fatty acid elongation	1/31	13/2304	0.161855	0.613248	DcitrP041615.1	DcitrP041615.1	dme:Dmel_CG10849	1
dme01040	Biosynthesis of unsaturated fatty acids	1/31	16/2304	0.195434	0.613248	DcitrP041615.1	DcitrP041615.1	dme:Dmel_CG10849	1
dme04745	Phototransduction - fly	1/31	19/2304	0.22771	0.613248	DcitrP031990.1	DcitrP031990.1	dme:Dmel_CG5125	1
dme00600	Sphingolipid metabolism	1/31	20/2304	0.238188	0.613248	DcitrP040395.1	DcitrP040395.1	dme:Dmel_CG13969	1
dme00900	Terpenoid backbone biosynthesis	1/31	22/2304	0.258731	0.613248	DcitrP065105.1	DcitrP065105.1	dme:Dmel_CG11268	1
dme04142	Lysosome	2/31	75/2304	0.267552	0.613248	novel.2924/DcitrP078105.1	-/DcitrP078105.1	dme:Dmel_CG7049/dme:Dmel_CG3153	2
dme00480	Glutathione metabolism	1/31	24/2304	0.278739	0.613248	DcitrP067260.1	DcitrP067260.1	dme:Dmel_CG6461	1
dme04137	Mitophagy - animal	1/31	25/2304	0.288545	0.613248	DcitrP073770.1	DcitrP073770.1	dme:Dmel_CG1167	1
dme04350	TGF-beta signaling pathway	1/31	25/2304	0.288545	0.613248	novel.835	-	dme:Dmel_CG9224	1
dme04320	Dorso-ventral axis formation	1/31	27/2304	0.307773	0.613248	DcitrP072280.1	DcitrP072280.1	dme:Dmel_CG9659	1
dme00010	Glycolysis / Gluconeogenesis	1/31	28/2304	0.317197	0.613248	DcitrP011660.1	DcitrP011660.1	dme:Dmel_CG4123	1
dme00562	Inositol phosphate metabolism	1/31	36/2304	0.38825	0.650851	DcitrP011660.1	DcitrP011660.1	dme:Dmel_CG4123	1
dme01212	Fatty acid metabolism	1/31	40/2304	0.421038	0.650851	DcitrP041615.1	DcitrP041615.1	dme:Dmel_CG10849	1
dme01230	Biosynthesis of amino acids	1/31	43/2304	0.444507	0.650851	DcitrP086655.1	DcitrP086655.1	dme:Dmel_CG9674	1
dme04070	Phosphatidylinositol signaling system	1/31	47/2304	0.47437	0.650851	DcitrP087670.1	DcitrP087670.1	dme:Dmel_CG14616	1
dme04145	Phagosome	1/31	47/2304	0.47437	0.650851	DcitrP057940.1	DcitrP057940.1	dme:Dmel_CG13626	1
dme04391	Hippo signaling pathway - fly	1/31	50/2304	0.495742	0.650851	DcitrP034560.1	DcitrP034560.1	dme:Dmel_CG5884	1
dme03018	RNA degradation	1/31	54/2304	0.522934	0.650851	DcitrP015485.1	DcitrP015485.1	dme:Dmel_CG9214	1
dme03015	mRNA surveillance pathway	1/31	57/2304	0.542391	0.650851	DcitrP030345.1	DcitrP030345.1	dme:Dmel_CG14216	1
dme00240	Pyrimidine metabolism	1/31	59/2304	0.554933	0.650851	DcitrP010340.1	DcitrP010340.1	dme:Dmel_CG18572	1
dme04146	Peroxisome	1/31	60/2304	0.561078	0.650851	novel.1590	-	dme:Dmel_CG4770	1
dme04140	Autophagy - animal	1/31	68/2304	0.607374	0.677455	DcitrP073770.1	DcitrP073770.1	dme:Dmel_CG1167	1
dme00230	Purine metabolism	1/31	92/2304	0.719648	0.772955	DcitrP090960.1	DcitrP090960.1	dme:Dmel_CG31793	1
dme03040	Spliceosome	1/31	104/2304	0.763427	0.788855	DcitrP091725.1	DcitrP091725.1	dme:Dmel_CG1622	1
dme04141	Protein processing in endoplasmic reticulum	1/31	112/2304	0.788855	0.788855	DcitrP036375.1	DcitrP036375.1	dme:Dmel_CG8988	1
GeneRatio indicates the ratio between the number of DEGs annotated to KEGG terms and the total number of DEGs.
BgRatio indicates the ratio between the number of background genes annotated to KEGG terms and the total number of background genes.
Pvalue indicates the significance test p-value.
Padj indicates the p-value after multiple hypothesis test correction.
GeneID indicates the ID of DEGs annotated to KEGG terms.
GeneName indicated the name of DEGs annotated to KEGG terms.
